# Supplementary material for: SERPINB2, an Early Responsive Gene to Epigallocatechin Gallate, Inhibits Migration and Promotes Apoptosis in Esophageal Cancer Cells
Source: Cells. 2022 Nov 30;11(23):3852. doi: 10.3390/cells11233852 (PMC9738437; doi:10.3390/cells11233852)
Supplement: Supplementary file 1 [file cells-11-03852-s001.zip]

Archive with 3 entries (3 files):
- cells-2025271-supplementary-Figures.pdf
- cells-2025271-supplementary-Table S5.xlsx
- cells-2025271-supplementary-Tables S1-S4.xlsx
