# Supplementary material for: SERPINB2, an Early Responsive Gene to Epigallocatechin Gallate, Inhibits Migration and Promotes Apoptosis in Esophageal Cancer Cells
Source: Cells. 2022 Nov 30;11(23):3852. doi: 10.3390/cells11233852 (PMC9738437; doi:10.3390/cells11233852)
Supplement: Supplementary file 1 [file cells-11-03852-s001.zip › cells-2025271-supplementary-Table S5.xlsx]

## Sheet: FC>2, FDR<0.05
Gene ID	Gene Symbol	Type	Ctr1 FPKM	Ctr2 FPKM	Ctr3 FPKM	EGCG1 FPKM	EGCG2 FPKM	EGCG3 FPKM	Control Average FPKM	EGCG Average FPKM	log2 (EGCG / Control)	Qvalue (EGCG / Control)
10002	NR2E3	mRNA	0.28	0.26	0.23	0	0	0.04	0.256667	0.0133333	-3.75189	0.0350632
100037417	DDTL	mRNA	5.23	4.69	4.26	2.31	1.45	0.87	4.72667	1.54333	-1.12045	0.000372124
10007	GNPDA1	mRNA	35.67	42.43	37.2	55.39	56.69	69.38	38.4333	60.4867	1.14775	7.78945e-13
1001	CDH3	mRNA	155.62	126.11	117.85	271.48	219.08	197.23	133.193	229.263	1.25963	3.18743e-17
100101467	ZSCAN30	mRNA	1.6	1.92	1.98	0.46	0.26	0.48	1.83333	0.4	-1.73033	6.9883e-07
10011	SRA1	mRNA	29.01	32.49	31.42	50.89	58.88	61.43	30.9733	57.0667	1.33932	3.10543e-20
100113407	TMEM170B	mRNA	0.34	0.46	0.47	0.1	0.17	0.12	0.423333	0.13	-1.21738	0.00839977
100128071	FAM229A	mRNA	2.27	2.59	3.03	0.61	0.39	0.52	2.63	0.506667	-1.89258	0.0118209
100128731	OST4	mRNA	379.63	351.65	380	435.62	561.75	585.2	370.427	527.523	1.00761	1.38123e-09
100129484	LOC100129484	mRNA	0.77	0.77	0.68	0.22	0.09	0	0.74	0.103333	-2.38878	0.00225062
100129924	TMEM269	mRNA	0.25	0.41	0.51	0.02	0.07	0.04	0.39	0.0433333	-2.63182	0.00581049
10013	HDAC6	mRNA	12.46	10.44	12.51	3.8	2.94	2.7	11.8033	3.14667	-1.50566	3.19591e-18
100130086	HSFX2	mRNA	0.25	0.38	0.15	0.04	0	0	0.26	0.0133333	-3.68017	0.0470403
100130370	LOC100130370	lncRNA	1.43	0.88	1.27	0.05	0.01	0.01	1.19333	0.0233333	-5.32852	4.20069e-18
100130705	ATP6V1FNB	mRNA	0.9	0.76	0.93	0.07	0.12	0.17	0.863333	0.12	-2.34579	1.85123e-05
100130890	TSTD3	mRNA	9.01	8.34	11.41	6.69	3.46	2.54	9.58667	4.23	-1.01769	1.78658e-05
100131094	DPP9-AS1	lncRNA	0.28	0.33	0.34	0.1	0	0.03	0.316667	0.0433333	-2.47359	0.0285269
100131801	PET100	mRNA	46.71	50.52	51.46	67.04	72.44	99.17	49.5633	79.55	1.1821	4.79837e-07
100132074	FOXO6	mRNA	0.74	0.43	0.91	0.09	0.23	0.06	0.693333	0.126667	-1.96354	0.0135031
100132247	NPIPB5	mRNA	39.98	40.17	48.36	6.51	3.35	4.12	42.8367	4.66	-2.7284	1.92975e-44
100132911	DPH3P1	mRNA	3.05	2.5	4.35	0.87	0.89	0.78	3.3	0.846667	-1.50053	0.000260177
100133093	FAM25G	mRNA	2.76	2.45	3.19	0	0	0	2.8	0	-4.91016	0.00429758
100133941	CD24	mRNA	8.81	12.21	10.86	14.32	19.37	19.52	10.6267	17.7367	1.20551	3.76285e-09
100134934	TEN1	mRNA	9.15	9.25	10.06	14.42	14.86	16.55	9.48667	15.2767	1.17134	2.10286e-08
100137049	PLA2G4B	mRNA	8.05	6.88	8.03	0	0	0.45	7.65333	0.15	-5.13322	0.0234654
100170229	SRRM5	mRNA	0.47	0.31	0.42	0.06	0	0.06	0.4	0.04	-2.76077	0.0174812
10020	GNE	mRNA	0.97	1.5	1.9	0.42	0.55	0.43	1.45667	0.466667	-1.15558	0.00119654
100271927	RASA4B	mRNA	1.29	0.73	0.9	0.35	0.43	0.28	0.973333	0.353333	-1.06197	0.0452148
100287896	LOC100287896	mRNA	4.21	5.53	5.18	0.94	1.24	0.99	4.97333	1.05667	-1.69256	2.5454e-09
100287932	TIMM23	mRNA	134.59	155.67	141.01	191.65	228.2	231.96	143.757	217.27	1.08839	3.21281e-13
100288142	NBPF20	mRNA	2.5	2.6	2.78	1.08	0.81	0.91	2.62667	0.933333	-1.01514	8.29301e-11
100288332	NPIPA5	mRNA	12.64	8.18	11.91	1.73	0.95	1.38	10.91	1.35333	-2.72861	2.6062e-17
100289279	CNTNAP3C	mRNA	1.5	1.93	1.49	3.8	2.28	2.18	1.64	2.75333	1.29657	2.53216e-05
100289635	ZNF605	mRNA	3.97	4.07	4.29	1.43	1.05	0.96	4.11	1.14667	-1.3629	3.39805e-12
100289678	ZNF783	mRNA	2.17	1.43	1.52	0.37	0.12	0.27	1.70667	0.253333	-1.93649	2.88741e-06
100310812	SPDYE2B	mRNA	1.62	1.46	2.55	0.48	0.47	0.75	1.87667	0.566667	-1.28489	0.000218718
100316904	SAP25	mRNA	1.75	1.52	1.95	0.25	0.17	0	1.74	0.14	-3.23054	0.000191586
10043	TOM1	mRNA	9.46	9.57	7.51	15.67	14.83	14.63	8.84667	15.0433	1.25586	1.10813e-14
100462977	MTRNR2L1	mRNA	188.02	237.13	302.95	474.87	624.84	854.92	242.7	651.543	1.92895	1.00114e-16
100462981	MTRNR2L2	mRNA	9176.47	10644.6	12450.3	22942	29071.7	30734.9	10757.1	27582.9	1.85495	5.30965e-27
100462983	MTRNR2L3	mRNA	0	0.3	0.25	0.96	0.52	1.9	0.183333	1.12667	3.20334	0.000314826
100463482	MTRNR2L6	mRNA	13.66	16.4	21.78	40.06	47.86	81.14	17.28	56.3533	2.21441	4.55386e-07
100463486	MTRNR2L8	mRNA	3182.37	3920.4	4604.87	7579.13	9669.61	11360.8	3902.55	9536.51	1.78836	2.94309e-20
100463487	MTRNR2L9	mRNA	206.96	259.03	272.82	565.73	688.93	902.19	246.27	718.95	2.04742	4.51002e-24
100463488	MTRNR2L10	mRNA	8.16	8.53	9.76	20.24	26.23	44.64	8.81667	30.37	2.29504	8.01622e-16
100505573	INAFM2	mRNA	16.81	14.99	12.04	6.24	4.67	2.59	14.6133	4.5	-1.22894	1.57304e-06
100505591	LRRC3C	mRNA	0.39	0.57	0.89	0.05	0	0.05	0.616667	0.0333333	-3.43953	0.0224577
100505767	SPDYE18	mRNA	0.49	0.81	0.51	0.17	0	0	0.603333	0.0566667	-3.26695	0.0398567
100506127	GVQW3	mRNA	4.76	4.68	5.84	0.76	0.77	0.19	5.09333	0.573333	-2.95318	1.60584e-23
100507421	TMEM178B	mRNA	0.17	0.18	0.14	0.05	0.01	0.06	0.163333	0.04	-1.48398	0.0452061
100507462	GVQW2	lncRNA	0.28	0.4	0.47	0.05	0.06	0.03	0.383333	0.0466667	-2.58338	0.0135877
100507607	NPIPB9	mRNA	5.73	6.5	7.98	0.75	0.47	1.12	6.73667	0.78	-2.98577	6.33084e-20
10051	SMC4	mRNA	39.95	45.96	50.94	10.28	9.03	7.15	45.6167	8.82	-1.90085	5.46116e-38
100526693	ARPC4-TTLL3	mRNA	4.8	3.51	4.71	0.77	0.6	0.49	4.34	0.62	-2.34288	2.52635e-18
100526772	TMEM110-MUSTN1	mRNA	0.28	0.2	0	1.01	1.43	1.36	0.16	1.26667	3.64147	3.06028e-06
100526783	C15orf38-AP3S2	mRNA	1.58	0.62	1.9	1.62	1.93	2.26	1.36667	1.93667	1.00352	0.00546811
100528021	ST20-MTHFS	mRNA	0.12	0	0	0.18	0.15	0.27	0.04	0.2	3.06643	0.0438572
100528064	NEDD8-MDP1	mRNA	0.47	0.5	0.22	0.9	0.71	1.99	0.396667	1.2	2.34443	0.0173038
100529144	CORO7-PAM16	mRNA	0.56	0.26	0.27	1.02	0.99	1.43	0.363333	1.14667	2.16916	3.60634e-07
100529239	RPS10-NUDT3	mRNA	0.54	1.09	0.71	0.14	0.12	0	0.78	0.0866667	-2.79272	0.000848957
100529257	SYNJ2BP-COX16	mRNA	0.14	0.15	0	0.38	0.24	0.62	0.0966667	0.413333	2.86978	0.0081293
100532726	NDUFC2-KCTD14	mRNA	0.82	0.91	0.44	1.79	0.55	1.97	0.723333	1.43667	1.50465	0.00511652
100533105	C8orf44-SGK3	mRNA	0.86	1.78	2.57	0.33	0.35	0.51	1.73667	0.396667	-1.66838	0.000124786
10055	SAE1	mRNA	112.78	126.42	112.79	164.11	167.68	195.63	117.33	175.807	1.07561	2.81948e-14
10058	ABCB6	mRNA	1.12	0.45	0.95	0.05	0.03	0.16	0.84	0.08	-2.9939	0.00012431
10060	ABCC9	mRNA	5.07	6.71	7.61	2.27	1.9	2.07	6.46333	2.08	-1.16156	2.78681e-10
100653049	LOC100653049	mRNA	0	0	0.27	3.23	5.56	6.12	0.09	4.97	6.33393	4.63835e-05
10066	SCAMP2	mRNA	39.36	35.1	30.89	53.54	52.25	62.79	35.1167	56.1933	1.16745	1.7724e-13
10067	SCAMP3	mRNA	64.74	69.69	76.89	107.09	113.61	129.28	70.44	116.66	1.21199	3.89428e-16
10068	IL18BP	mRNA	7.66	6.07	8.6	1.58	1.2	0.92	7.44333	1.23333	-2.26662	9.89506e-17
10078	TSSC4	mRNA	14.64	14.15	12.59	30.54	26.75	35.15	13.7933	30.8133	1.6012	1.29008e-21
100820829	MYZAP	mRNA	1.76	1.87	2.89	0.76	0.87	0.38	2.17333	0.67	-1.22553	0.00412475
100861412	FSBP	mRNA	0.24	0.38	0.13	0.05	0	0	0.25	0.0166667	-3.72954	0.00235971
100862671	TMEM265	mRNA	22.49	22.59	23.19	45.68	44.78	52.24	22.7567	47.5667	1.55358	7.20963e-28
10092	ARPC5	mRNA	62.84	79.02	73.68	91.49	113.78	116.33	71.8467	107.2	1.07123	8.26071e-11
10093	ARPC4	mRNA	74.48	77.86	74.9	170.58	172.37	190.42	75.7467	177.79	1.76856	2.55571e-42
100996379	LOC100996379	mRNA	0.38	0.82	0.58	0.07	0.08	0	0.593333	0.05	-3.48489	0.0194692
100996414	100996414	mRNA	7.71	5.57	6.6	0.5	0.9	0.75	6.62667	0.716667	-2.88468	2.23459e-07
100996485	C5orf66	lncRNA	2.61	2.69	3.16	0.9	0.47	0.71	2.82	0.693333	-1.53781	9.8273e-06
100996709	LOC100996709	mRNA	4.83	5.36	4.58	0.58	2.07	1.49	4.92333	1.38	-1.38715	0.000179665
100996741	100996741	mRNA	3.99	3.65	3.74	1.39	1.12	0.91	3.79333	1.14	-1.26351	3.26036e-07
100996747	LOC100996747	mRNA	13.89	18.19	20.05	46.91	60.75	81.85	17.3767	63.17	2.36526	2.72196e-19
101	ADAM8	mRNA	1.45	1.33	1.67	0.2	0.16	0.23	1.48333	0.196667	-2.38121	1.1036e-07
10101	NUBP2	mRNA	26	23.99	23.94	36.89	38.79	43.96	24.6433	39.88	1.09292	1.43975e-12
10105	PPIF	mRNA	125.22	133.88	116.25	209.34	202.1	247.03	125.117	219.49	1.30142	1.94699e-19
101059918	GOLGA8R	mRNA	0.12	0.1	0.5	0	0	0.02	0.24	0.00666667	-5.04975	0.00142397
101059938	NPIPA7	mRNA	13.71	12.91	15.66	1.89	1.78	1.8	14.0933	1.82333	-2.51186	1.08403e-19
101059953	NPIPA8	mRNA	3.72	2.15	0.88	0.68	0.06	0.18	2.25	0.306667	-2.62341	6.46282e-05
101060022	LOC101060022	mRNA	18.18	13.2	17.28	2.91	2	1.42	16.22	2.11	-2.47944	1.14516e-26
101060200	ZNF891	mRNA	2.15	2.23	2.06	0.45	0.78	0.4	2.14667	0.543333	-1.43715	0.00078401
101060226	NBPF19	mRNA	2.79	2.39	3.25	1.12	0.58	1.05	2.81	0.916667	-1.13527	2.41847e-06
101060254	LOC101060254	pseudo	1.3	1.31	1.62	0.32	0.22	0.21	1.41	0.25	-1.90399	9.43832e-05
101060321	TBC1D3G	mRNA	1.14	0.68	0.73	0.22	0.11	0.09	0.85	0.14	-2.27024	7.38652e-05
101060341	LOC101060341	mRNA	28.43	20.01	30.12	4.88	2.41	2.44	26.1867	3.24333	-2.555	9.73897e-25
101060376	TBC1D3L	mRNA	12.41	8.33	11.05	2.96	1.31	1.42	10.5967	1.89667	-2.00844	4.21602e-13
101060389	TBC1D3D	mRNA	4.29	3.55	4.22	1.27	0.37	0.6	4.02	0.746667	-1.95537	5.32307e-07
101060684	NBPF26	mRNA	9.35	8.72	10.26	3.09	1.95	2.5	9.44333	2.51333	-1.42869	1.43224e-15
10111	RAD50	mRNA	26.95	30.03	32.21	11.15	8.47	5.95	29.73	8.52333	-1.33057	3.10744e-13
10112	KIF20A	mRNA	47.09	57.25	60.73	17.88	17.08	13.04	55.0233	16	-1.30903	1.50107e-17
10121	ACTR1A	mRNA	38.57	38.96	34.05	55.12	54.6	56.54	37.1933	55.42	1.06198	1.08788e-16
10129	FRY	mRNA	0.02	0.04	0.04	0	0	0	0.0333333	0	-4.23859	0.0345755
10134	BCAP31	mRNA	139.19	146.21	132.85	257.04	277.73	284.25	139.417	273.007	1.48132	1.00798e-31
10142	AKAP9	mRNA	16.76	18.21	19.47	6.77	4.48	3.48	18.1467	4.91	-1.32234	1.76841e-12
10147	SUGP2	mRNA	28.21	23.51	30.54	6.08	4.31	4.57	27.42	4.98667	-2.30417	8.21444e-42
10156	RASA4	mRNA	1.59	1.22	1.78	0.3	0.22	0.39	1.53	0.303333	-2.22234	2.595e-10
10157	AASS	mRNA	5.74	6.14	8.03	1.72	1.99	1.95	6.63667	1.88667	-1.33542	7.84719e-12
1018	CDK3	mRNA	2.97	2.46	1.68	0.76	0.56	0.45	2.37	0.59	-1.52401	0.00185897
10180	RBM6	mRNA	29.44	29.81	29.4	11.94	11.27	6.12	29.55	9.77667	-1.14903	6.40394e-09
10181	RBM5	mRNA	20.38	20.24	22.49	6.45	5.95	4.19	21.0367	5.53	-1.57166	1.31477e-20
10184	LHFPL2	mRNA	8.23	7.46	7.53	12.45	11.34	11.23	7.74	11.6733	1.07437	4.93876e-16
10189	ALYREF	mRNA	130.95	128.58	114.66	178.78	186.44	202.16	124.73	189.127	1.09254	2.51964e-15
101927245	LOC101927245	lncRNA	2.51	1.62	2.01	0.28	0.38	0.44	2.04667	0.366667	-2.45694	4.65672e-05
101928095	LOC101928095	mRNA	0.77	0.86	1.01	0.15	0.13	0.12	0.88	0.133333	-2.35443	0.000349612
101928601	MEI4	mRNA	0.31	0.33	0.39	0.03	0.02	0.05	0.343333	0.0333333	-2.97147	0.000712441
101929479	LOC101929479	pseudo	14.46	10.39	11.38	2.59	1.2	1.84	12.0767	1.87667	-2.22844	2.03498e-16
101929796	NOTCH2NLR	pseudo	0.75	0.65	1.11	0.97	1.29	1.68	0.836667	1.31333	1.17086	0.0029481
101929895	LOC101929895	mRNA	0.83	0.68	1.16	0.18	0.16	0.16	0.89	0.166667	-1.92399	0.00792623
101930307	LOC101930307	mRNA	2.58	2.57	2.89	0.36	0.23	0.12	2.68	0.236667	-2.9878	1.51725e-11
101930434	LOC101930434	mRNA	0.22	0.27	0.31	0.03	0	0	0.266667	0.01	-3.68724	0.0416459
10194	TSHZ1	mRNA	3.79	3.59	3	1.34	1.3	0.96	3.46	1.2	-1.04845	4.78405e-06
10195	ALG3	mRNA	52.72	55.83	58.02	78.26	87.31	92.55	55.5233	86.04	1.13144	2.03277e-15
10197	PSME3	mRNA	73.03	78.99	65.2	104.86	100.87	106.53	72.4067	104.087	1.00959	3.69715e-15
10199	MPHOSPH10	mRNA	18.08	19.76	19.93	7.14	6.97	3.29	19.2567	5.8	-1.25788	8.72797e-08
1020	CDK5	mRNA	27.07	32.15	32.69	42.14	53.95	58.73	30.6367	51.6067	1.24286	4.15736e-11
10204	NUTF2	mRNA	95.9	104.48	96.35	150.65	176.37	180.22	98.91	169.08	1.26479	3.83555e-19
10209	EIF1	mRNA	235.3	209.69	175.49	338.98	309.17	374.47	206.827	340.873	1.20926	7.0262e-15
10210	TOPORS	mRNA	8.57	9.35	10.06	3.91	3.21	2.71	9.32667	3.27667	-1.02902	2.38123e-09
10212	DDX39A	mRNA	57.59	63.32	56.75	99.83	111.33	117.28	59.22	109.48	1.35696	1.77569e-21
10213	PSMD14	mRNA	104.2	120.24	118.66	150.62	188.2	183.75	114.367	174.19	1.10012	6.40553e-13
1022	CDK7	mRNA	59.83	66.15	67.93	98.63	120.88	122.11	64.6367	113.873	1.29232	1.54113e-17
10221	TRIB1	mRNA	4.34	3.66	2.79	9.79	8.8	9.5	3.59667	9.36333	1.86828	1.02604e-21
10224	ZNF443	mRNA	2.8	3.29	3.48	1.1	1.06	0.94	3.19	1.03333	-1.15274	8.14969e-05
10237	SLC35B1	mRNA	20.96	22.14	20.87	36.46	41.32	45.27	21.3233	41.0167	1.43055	5.46476e-19
10245	TIMM17B	mRNA	68.92	70.1	71.03	83.56	104.89	123.12	70.0167	103.857	1.05293	7.00653e-09
10250	SRRM1	mRNA	28.45	27.96	31.16	8.57	7.16	5.06	29.19	6.93	-1.60918	2.36281e-21
1026	CDKN1A	mRNA	40.76	29.56	25.3	96.51	83.65	91.54	31.8733	90.5667	1.98838	2.9539e-29
10269	ZMPSTE24	mRNA	26.45	34.03	34.01	40.6	50.13	51.46	31.4967	47.3967	1.0835	2.24853e-10
10272	FSTL3	mRNA	17.66	14.89	14.43	26.53	22.83	26.94	15.66	25.4333	1.18486	1.3195e-14
102723534	LOC102723534	pseudo	4.64	3.2	5.51	0.33	0.21	0.07	4.45	0.203333	-3.93493	1.07544e-09
102723859	TBC1D3E	mRNA	4.48	3.29	5.16	1.16	0.78	0.53	4.31	0.823333	-1.94358	8.20901e-09
102724135	LOC102724135	pseudo	0.7	0.29	0.55	0.05	0.1	0.05	0.513333	0.0666667	-2.83156	0.0349052
102724200	LOC102724200	mRNA	1.4	4.04	3.23	0.46	1.32	0.45	2.89	0.743333	-1.48919	0.00230272
102724250	LOC102724250	mRNA	4.24	3.85	4.47	1.4	1.16	1.1	4.18667	1.22	-1.36113	1.54874e-10
102724398	CH507-42P11.6	mRNA	1.14	0.85	1.18	0.23	0.12	0.15	1.05667	0.166667	-2.21145	1.40314e-12
102724488	LOC102724488	mRNA	5.64	5.05	6.01	0.98	0.66	0.48	5.56667	0.706667	-2.3738	1.08364e-21
102724788	LOC102724788	mRNA	0.95	1.16	1.6	0.17	0.18	0.28	1.23667	0.21	-2.13461	0.000437561
102724843	LOC102724843	mRNA	20.47	22.13	29.17	8.34	10.75	12.12	23.9233	10.4033	-1.17982	5.38968e-10
102724965	LOC102724965	mRNA	0.57	0.6	0.54	0.25	0.05	0.14	0.57	0.146667	-1.56642	0.0462272
102724993	LOC102724993	mRNA	19.1	17.45	21.78	2.85	1.02	1.04	19.4433	1.63667	-3.43891	8.41501e-33
102725009	LOC102725009	mRNA	7.9	5.76	6	2.08	2.69	1.9	6.55333	2.22333	-1.09306	0.00575852
10284	SAP18	mRNA	42.96	48.11	43.71	58.68	70.66	75.74	44.9267	68.36	1.11132	4.03158e-12
10295	BCKDK	mRNA	54.71	50.95	48.01	68.08	76.44	78.83	51.2233	74.45	1.03267	5.26858e-13
10307	APBB3	mRNA	3.78	4.1	4.89	0.68	0.96	0.98	4.25667	0.873333	-1.80647	2.06218e-08
1031	CDKN2C	mRNA	22.62	22.23	19.1	6.39	5.93	5.05	21.3167	5.79	-1.41035	6.73907e-16
10312	TCIRG1	mRNA	12.5	11.26	10.48	4.79	4.14	3.51	11.4133	4.14667	-1.23128	1.66764e-13
103344718	HOTS	mRNA	0.69	0.54	0.45	0.04	0.02	0	0.56	0.02	-4.41591	2.87044e-05
10346	TRIM22	mRNA	0.81	0.98	1.08	0.14	0.05	0.02	0.956667	0.07	-3.26677	2.86353e-06
10347	ABCA7	mRNA	2.47	1.76	2.29	0.53	0.33	0.2	2.17333	0.353333	-2.13969	2.03042e-11
10360	NPM3	mRNA	54.15	58.65	58.43	84.24	100.03	114.07	57.0767	99.4467	1.29639	4.31475e-14
10362	HMG20B	mRNA	52.07	51.07	52.7	86.24	99.86	109.75	51.9467	98.6167	1.36463	3.66676e-19
10381	TUBB3	mRNA	70.87	69.8	68.33	111.1	116.43	130.49	69.6667	119.34	1.26777	2.50553e-20
10384	BTN3A3	mRNA	9.64	10.4	15.95	3.63	3.78	3.11	11.9967	3.50667	-1.33634	2.91174e-09
10389	SCML2	mRNA	0.84	1.02	1.28	0.61	0.3	0.22	1.04667	0.376667	-1.18191	0.00823174
10399	RACK1	mRNA	3445.25	3487.81	3461.94	4912.56	5638.28	5918.62	3465	5489.82	1.15665	2.28179e-17
104	ADARB1	mRNA	10.42	8.84	9.52	3.62	2.2	2.29	9.59333	2.70333	-1.63894	4.57461e-19
10400	PEMT	mRNA	42.46	48.92	49.48	71.04	96.72	115.89	46.9533	94.55	1.50665	1.82452e-13
10403	NDC80	mRNA	24.49	31.12	32.02	6.52	7.64	5.01	29.21	6.39	-1.70985	1.08403e-19
10419	PRMT5	mRNA	70.07	77.38	72.67	120.85	116.49	131.23	73.3733	122.857	1.21896	3.97367e-21
10423	CDIPT	mRNA	32.69	31.25	28.12	42.44	44.36	48.76	30.6867	45.1867	1.03833	3.10152e-12
10430	TMEM147	mRNA	60.3	74.89	73.99	109.03	144.6	171.81	69.7267	141.813	1.51957	3.13312e-14
10436	EMG1	mRNA	87.59	100.55	76.38	147.67	155.67	151.1	88.1733	151.48	1.2707	2.07414e-18
10440	TIMM17A	mRNA	21.11	22.38	21.48	31.27	31.17	35.14	21.6567	32.5267	1.07617	5.16089e-13
10450	PPIE	mRNA	20.8	23.91	29.06	38.85	37.89	40.45	24.59	39.0633	1.0829	3.99762e-11
10451	VAV3	mRNA	10.28	11.44	11.4	3.72	3.31	2.19	11.04	3.07333	-1.34244	7.00545e-12
10452	TOMM40	mRNA	59.97	55.5	43.06	78.75	78.53	72.5	52.8433	76.5933	1.02318	4.04228e-11
10456	HAX1	mRNA	98.29	98.83	94.89	137.75	142.59	156.88	97.3367	145.74	1.0673	1.69423e-15
10460	TACC3	mRNA	28.73	28.14	27.53	12.32	11.15	7.5	28.1333	10.3233	-1.00047	1.22055e-08
10464	PIBF1	mRNA	10.72	12.39	12.25	4.39	4.51	2.93	11.7867	3.94333	-1.12041	4.77504e-09
10465	PPIH	mRNA	71.15	94.88	89.38	116.63	133.23	161.99	85.1367	137.283	1.08858	3.58104e-09
10467	ZNHIT1	mRNA	67.32	76.95	71.45	101.44	129.1	158.7	71.9067	129.747	1.37448	1.0832e-12
10468	FST	mRNA	6.59	6.65	7.51	25.64	30.46	21.46	6.91667	25.8533	2.41052	4.36997e-46
10472	ZBTB18	mRNA	3.81	3.89	4.28	1.39	1.38	1.14	3.99333	1.30333	-1.17991	9.18592e-08
10487	CAP1	mRNA	188.15	185.35	176.58	305.51	315.62	342.98	183.36	321.37	1.3112	3.73308e-25
10500	SEMA6C	mRNA	0.54	0.45	0.54	0.03	0.03	0.04	0.51	0.0333333	-3.61408	3.40768e-05
10509	SEMA4B	mRNA	38.12	23.4	25.58	14.33	8.38	6.47	29.0333	9.72667	-1.10011	1.9546e-05
10519	CIB1	mRNA	90.31	95.75	98.58	133.56	152.9	169.54	94.88	152	1.172	4.49238e-14
10521	DDX17	mRNA	63.07	55.58	60.34	21.04	15.74	16.59	59.6633	17.79	-1.26627	7.06272e-22
10534	SSSCA1	mRNA	37.08	38.32	37.37	57.66	60.87	62.96	37.59	60.4967	1.1828	2.71427e-15
105369199	LOC105369199	pseudo	0.4	0.31	0.6	0.17	0.09	0.15	0.436667	0.136667	-1.55544	0.0499138
105369914	LOC105369914	mRNA	0.58	0.55	0.22	1.05	1.03	1.64	0.45	1.24	1.78728	0.00252225
105370579	LOC105370579	mRNA	0.43	0.33	0.31	0.08	0.09	0.06	0.356667	0.0766667	-1.73523	0.034324
105372412	LOC105372412	mRNA	1.7	1.53	2.13	0.26	0.31	0.28	1.78667	0.283333	-2.18723	9.38309e-06
105373132	105373132	mRNA	2.87	2.4	2.41	0.23	0.18	0.07	2.56	0.16	-3.54007	2.40904e-11
105374013	LOC105374013	mRNA	0.36	0.39	0.5	0.07	0.08	0.07	0.416667	0.0733333	-2.0143	0.00565587
105374301	LOC105374301	mRNA	1.79	1.82	2.39	0.64	0.39	0.47	2	0.5	-1.53557	4.47159e-08
105376204	LOC105376204	mRNA	0.52	0.46	0.59	0.07	0.05	0.01	0.523333	0.0433333	-3.09842	7.61312e-08
105376906	LOC105376906	other	11.27	10.61	13.09	1.64	0.97	0.61	11.6567	1.07333	-3.00449	3.70349e-19
105379547	LOC105379547	mRNA	3.1	2.48	3.78	0.41	0.32	0.16	3.12	0.296667	-2.9197	5.07408e-12
105379575	105379575	mRNA	1.07	1.38	1.15	0.25	0.22	0.07	1.2	0.18	-2.28752	3.00923e-07
10542	LAMTOR5	mRNA	109.65	114.77	115.82	139.64	159.75	184.43	113.413	161.273	1.00296	5.85284e-10
10549	PRDX4	mRNA	90.2	102.47	98.53	125.87	146.53	153.96	97.0667	142.12	1.04518	9.12638e-12
10555	AGPAT2	mRNA	18.18	15.84	15.97	35.26	34.14	39.37	16.6633	36.2567	1.60666	1.48519e-24
10556	RPP30	mRNA	9.86	10.95	10.59	14.55	18.87	18.13	10.4667	17.1833	1.10189	3.44637e-10
10559	SLC35A1	mRNA	11.06	12.53	13.45	4.51	3.65	3.04	12.3467	3.73333	-1.24867	1.09499e-09
1056	CEL	mRNA	2.12	1.32	1.23	0.03	0.07	0.13	1.55667	0.0766667	-3.90953	9.57682e-08
10561	IFI44	mRNA	64.5	61.53	67.36	17.36	16.36	14.55	64.4633	16.09	-1.73157	1.21374e-38
10567	RABAC1	mRNA	62.98	69.35	70.35	94.81	112.75	131.83	67.56	113.13	1.24013	2.37988e-12
10574	CCT7	mRNA	301.43	324.18	331.41	478.68	490.25	582.54	319.007	517.157	1.17515	3.97421e-17
10585	POMT1	mRNA	3.38	3.71	5.25	0.96	0.59	0.52	4.11333	0.69	-2.06088	4.15736e-11
10588	MTHFS	mRNA	8.17	9.15	9.03	10.97	14.38	13.74	8.78333	13.03	1.05891	1.48727e-08
10597	TRAPPC2B	mRNA	11.08	13.96	11.96	18.03	23.22	26.51	12.3333	22.5867	1.3691	5.55738e-09
1060	CENPC	mRNA	6.63	7.47	7.08	1.71	1.31	1.06	7.06	1.36	-1.7281	3.31927e-17
10607	TBL3	mRNA	15.2	14.41	14.08	19.93	20.42	22.44	14.5633	20.93	1.01145	1.02481e-11
10610	ST6GALNAC2	mRNA	38.16	32.35	34.69	12.37	11.53	9.5	35.0667	11.1333	-1.2284	2.0686e-15
10611	PDLIM5	mRNA	20.76	21.51	23.22	32.22	35.72	34.48	21.83	34.14	1.04004	1.25232e-16
10614	HEXIM1	mRNA	14.84	14.01	13.6	5.28	3.52	3.14	14.15	3.98	-1.35636	3.03214e-14
1062	CENPE	mRNA	9.11	11.01	11.47	2.31	1.37	0.72	10.53	1.46667	-2.38053	1.4151e-18
10625	IVNS1ABP	mRNA	40.56	43.04	43.67	17.66	16.01	11.06	42.4233	14.91	-1.01215	4.19431e-11
1063	CENPF	mRNA	107.3	115.14	129.37	36.89	25.08	17.38	117.27	26.45	-1.66566	5.32536e-17
10630	PDPN	mRNA	15.88	13.61	12.44	4.33	4.47	3.76	13.9767	4.18667	-1.25486	2.29582e-12
10636	RGS14	mRNA	5.42	4.39	4.6	9.29	7.41	8.02	4.80333	8.24	1.26417	1.63497e-11
10652	YKT6	mRNA	63.18	57.16	52.65	101.96	89.56	109.12	57.6633	100.213	1.28502	1.13645e-19
10668	CGRRF1	mRNA	3.57	5.75	5.36	5.59	7.99	8.57	4.89333	7.38333	1.0176	0.000559479
10713	USP39	mRNA	40.61	46.32	45.07	64.25	63.99	85.09	44	71.11	1.18398	1.53344e-12
1072	CFL1	mRNA	872.55	883.69	899.39	1420.28	1671.05	2000.2	885.21	1697.18	1.43578	1.54253e-18
10721	POLQ	mRNA	4.71	5.1	6.45	1.55	1.32	0.93	5.42	1.26667	-1.50086	7.44259e-15
10743	RAI1	mRNA	10.37	6.73	5.79	3.45	1.83	1.74	7.63	2.34	-1.24369	3.65497e-06
10755	GIPC1	mRNA	62.72	56.14	48.17	83.64	80.54	94.43	55.6767	86.2033	1.11658	5.79181e-13
10780	ZNF234	mRNA	5.14	5.21	5.68	2.12	1.59	1.53	5.34333	1.74667	-1.09364	5.35834e-08
10793	ZNF273	mRNA	2.75	2.83	3.23	0.88	1.09	0.89	2.93667	0.953333	-1.13569	4.70708e-06
10794	ZNF460	mRNA	0.55	0.71	0.65	1.97	1.94	2.59	0.636667	2.16667	2.11424	1.46935e-12
107983947	107983947	mRNA	0.57	0.52	0.46	0	0	0	0.516667	0	-4.71362	0.00824983
107983993	UPK3BL2	mRNA	1.35	1.34	1.4	0.38	0.31	0.23	1.36333	0.306667	-1.74894	0.00193131
107983998	LOC107983998	mRNA	1.99	1.67	1.59	0.46	0.21	0.17	1.75	0.28	-2.1885	0.000428791
107984026	LOC107984026	mRNA	4.82	4.11	4.73	0.94	0.59	0.66	4.55333	0.73	-2.21615	9.3809e-15
107984110	107984110	mRNA	0.3	0.24	0.25	0.04	0.02	0.04	0.263333	0.0333333	-2.4691	0.0203645
107984115	LOC107984115	mRNA	0.58	0.22	0.57	0.12	0.1	0.03	0.456667	0.0833333	-1.99578	0.0251219
107984138	LOC107984138	mRNA	3.12	2.75	3.69	1.25	0.76	1.14	3.18667	1.05	-1.16463	0.000178881
107984203	LOC107984203	mRNA	9.09	9.81	11.19	1.54	1.2	0.55	10.03	1.09667	-2.71744	2.53468e-25
107984449	LOC107984449	mRNA	0.63	0.6	0.67	0.19	0.14	0.08	0.633333	0.136667	-1.72057	0.00349399
107984512	LOC107984512	mRNA	0.25	0.17	0.37	0.02	0	0.04	0.263333	0.02	-3.09311	0.0159827
107984817	LOC107984817	mRNA	0.4	0.22	0.31	0.08	0.03	0	0.31	0.0366667	-2.58764	0.0366215
107984841	LOC107984841	mRNA	24.48	15.19	24.78	4.72	1.41	0.83	21.4833	2.32	-2.74256	3.77915e-10
107984974	LOC107984974	mRNA	1.16	0.92	1.34	3.42	3.38	4.77	1.14	3.85667	1.47252	1.07715e-05
107985246	LOC107985246	lncRNA	2.08	1.8	2.63	0.16	0.1	0.09	2.17	0.116667	-3.74447	3.64353e-15
107985476	LOC107985476	mRNA	3.14	2.89	3.08	1	0.5	0.32	3.03667	0.606667	-1.85511	5.81414e-07
107985532	LOC107985532	mRNA	0.8	0.67	1.13	0.07	0.14	0	0.866667	0.07	-3.17445	0.000328982
107985971	107985971	mRNA	2.08	2.05	2.3	0.38	0.13	0.17	2.14333	0.226667	-2.75876	1.00772e-11
107986113	LOC107986113	mRNA	4.97	4.07	4.61	0.98	0.45	0.42	4.55	0.616667	-2.39708	4.02606e-13
107986163	LOC107986163	lncRNA	0.41	0.53	0.66	0.05	0.26	0.1	0.533333	0.136667	-2.1404	0.000485925
107986175	LOC107986175	mRNA	0.92	0.85	1.37	0.26	0.23	0	1.04667	0.163333	-2.20927	0.012399
107986211	LOC107986211	mRNA	0.39	0.19	0.29	0.06	0.08	0.05	0.29	0.0633333	-1.74556	0.0124613
107986596	LOC107986596	mRNA	0.47	0.34	0.32	0.1	0.03	0	0.376667	0.0433333	-2.64166	0.0157618
107986729	107986729	mRNA	1.53	1.23	2.48	0.26	0	0.4	1.74667	0.22	-3.12651	0.0488762
107986754	LOC107986754	mRNA	0.53	0.48	0.21	0	0	0	0.406667	0	-4.48593	0.0185024
107986794	LOC107986794	lncRNA	35.92	21.59	33.61	5.04	2.4	2.76	30.3733	3.4	-2.70437	3.55431e-20
107986797	LOC107986797	mRNA	0.1	0.14	0.2	0.48	0.49	0.67	0.146667	0.546667	2.39591	1.35087e-07
107986800	LOC107986800	mRNA	11.98	6.79	9.89	1.25	0.4	0.51	9.55333	0.72	-2.73968	2.95296e-17
107986801	107986801	mRNA	1.3	1.52	2.2	0.68	0.03	0.27	1.67333	0.326667	-1.98479	0.00637577
107986805	107986805	mRNA	3.05	2.68	3.18	0.97	0.25	0.57	2.97	0.596667	-1.83509	1.80369e-06
107986876	LOC107986876	lncRNA	0.62	0.33	0.42	0.08	0.04	0.09	0.456667	0.07	-2.48912	0.0111585
107987070	LOC107987070	lncRNA	1.7	0.96	1.74	0.29	0.22	0.61	1.46667	0.373333	-1.56951	0.0409765
107987098	LOC107987098	mRNA	0.1	0.05	0.08	0	0	0.01	0.0766667	0.00333333	-3.67968	0.0437424
107987142	LOC107987142	lncRNA	0.87	0.7	0.84	0.13	0.09	0.05	0.803333	0.09	-2.70254	0.0034885
107987276	LOC107987276	mRNA	0.23	0.14	0.52	0	0	0.06	0.296667	0.02	-3.40448	0.030039
107987289	LOC107987289	mRNA	0.47	0.23	0.29	0.1	0.02	0	0.33	0.04	-2.6462	0.00417976
107987364	LOC107987364	mRNA	1.68	1.13	1.05	0.3	0.11	0.53	1.28667	0.313333	-1.61976	0.0245795
107987373	LOC107987373	mRNA	1.49	2.05	3.77	11.28	14.29	21.32	2.43667	15.63	3.22704	5.40605e-17
107987377	LOC107987377	mRNA	1.3	0.66	0.68	0.16	0.14	0.17	0.88	0.156667	-1.9925	0.00506114
107987428	107987428	mRNA	3.04	2.49	2.12	6.54	4.94	6.32	2.55	5.93333	1.70276	2.3412e-15
10799	RPP40	mRNA	11.21	14.23	12.7	22.16	27.49	29.64	12.7133	26.43	1.53174	3.18689e-14
10811	NOXA1	mRNA	1.78	1.42	2.12	0.54	0.43	0.2	1.77333	0.39	-1.84148	0.000696824
10825	NEU3	mRNA	5.66	5.08	5.98	2.93	1.49	1.52	5.57333	1.98	-1.01802	0.000192942
10849	CD3EAP	mRNA	4.78	4.64	3.98	2	1.29	1.01	4.46667	1.43333	-1.17322	1.10956e-05
10868	USP20	mRNA	4.16	3.44	3.72	1.54	0.92	0.64	3.77333	1.03333	-1.37628	7.44256e-07
10882	C1QL1	mRNA	6.43	5.63	7.18	1.79	2.26	2.7	6.41333	2.25	-1.01883	0.000739036
10884	MRPS30	mRNA	33.16	36.64	34.69	43.55	50.87	64.55	34.83	52.99	1.10222	3.66534e-09
10897	YIF1A	mRNA	52.77	51.39	54.15	92.54	105.84	141.16	52.77	113.18	1.56748	4.78458e-17
10899	JTB	mRNA	52.72	48.61	50.87	75.26	83.46	93	50.7333	83.9067	1.21813	5.36167e-16
10907	TXNL4A	mRNA	29.45	28.63	28.96	39.57	41.98	43.19	29.0133	41.58	1.00646	1.2656e-12
10920	COPS8	mRNA	33.65	40.8	39.43	61.75	68.61	79.3	37.96	69.8867	1.37517	1.95018e-17
109504726	ERV3-1-ZNF117	mRNA	2.47	2.92	4.29	0	0.4	0.2	3.22667	0.2	-3.52856	0.0228949
10952	SEC61B	mRNA	130.82	142.41	128.69	215.44	235.7	310.38	133.973	253.84	1.42017	6.55655e-15
10964	IFI44L	mRNA	0.14	0.19	0.16	0.05	0	0	0.163333	0.0166667	-4.12053	0.0139322
10975	UQCR11	mRNA	78.86	79.79	81.44	96.78	117.9	132.88	80.03	115.853	1.02928	6.83977e-10
10978	CLP1	mRNA	10.95	13.34	12.45	16.56	16.15	22.03	12.2467	18.2467	1.07065	5.77496e-08
10981	RAB32	mRNA	24.08	25.67	20.97	37.5	39.71	45.52	23.5733	40.91	1.28615	6.50904e-14
11000	SLC27A3	mRNA	5.67	5.17	4.46	2.07	1.71	1.48	5.1	1.75333	-1.06377	2.70247e-06
11009	IL24	mRNA	1.4	1.4	1.93	16.97	13.42	19.13	1.57667	16.5067	3.86183	3.68524e-59
1101	CHAD	mRNA	0.38	0.19	0.52	0	0.05	0	0.363333	0.0166667	-4.72126	0.00258504
11010	GLIPR1	mRNA	38.14	43.66	46.57	72.46	93.18	107.46	42.79	91.0333	1.5869	1.86967e-18
110116772	ZNF765-ZNF761	mRNA	1.32	1.68	1.4	0.19	0.22	0.15	1.46667	0.186667	-2.46256	1.24977e-11
11040	PIM2	mRNA	1.1	1.15	1.52	0.3	0.14	0.11	1.25667	0.183333	-2.29999	0.000181641
11044	TENT4A	mRNA	16.24	14.42	12.49	5.56	4.09	3.54	14.3833	4.39667	-1.22547	2.182e-11
11047	ADRM1	mRNA	142.45	129.82	118.75	206.26	192.58	202.01	130.34	200.283	1.10366	1.37459e-18
110599564	EEF1AKMT4	mRNA	27.91	27.58	24.85	47.41	54.36	53.83	26.78	51.8667	1.44494	1.7792e-19
11064	CNTRL	mRNA	16.15	15.71	18.24	3.35	2.1	1.46	16.7	2.30333	-2.3849	2.80789e-28
11068	CYB561D2	mRNA	9.38	10	8.6	15.61	19.17	21.85	9.32667	18.8767	1.5213	3.50538e-13
11069	RAPGEF4	mRNA	0.3	0.21	0.26	0.07	0.04	0.06	0.256667	0.0566667	-1.79628	0.0496407
1107	CHD3	mRNA	14.94	12.26	12	6	3.84	3.84	13.0667	4.56	-1.05429	7.39279e-09
11072	DUSP14	mRNA	64.24	80.19	67.99	128.81	141.28	154.48	70.8067	141.523	1.514	2.83645e-23
11079	RER1	mRNA	49.92	50.77	49.42	76.78	78.1	91.18	50.0367	82.02	1.15619	4.38047e-17
11083	DIDO1	mRNA	25.2	21.63	22.81	7.8	5.68	4.9	23.2133	6.12667	-1.28963	3.46119e-17
11093	ADAMTS13	mRNA	0.92	0.59	0.94	0.09	0	0	0.816667	0.03	-4.02967	8.1572e-07
11107	PRDM5	mRNA	1.9	2.57	1.82	0.97	1.19	0.75	2.09667	0.97	-1.19929	0.000205476
11113	CIT	mRNA	13.11	12.24	13.9	2.96	1.88	1.78	13.0833	2.20667	-2.0205	4.26295e-31
11118	BTN3A2	mRNA	9.36	9.58	12.44	3.87	3.94	2.64	10.46	3.48333	-1.08394	9.44085e-08
11119	BTN3A1	mRNA	30.62	24.06	33.22	6.83	5.7	4.65	29.3	5.72667	-1.88985	4.62869e-28
11135	CDC42EP1	mRNA	54.25	36.21	30.3	87.67	70.49	81.14	40.2533	79.7667	1.46824	3.63279e-13
11137	PWP1	mRNA	32.54	36.84	33.56	47.5	52.02	49.7	34.3133	49.74	1.02374	9.45094e-15
11152	WDR45	mRNA	50.48	51.95	52.39	94.69	85.49	91.02	51.6067	90.4	1.29459	7.34399e-29
11156	PTP4A3	mRNA	1.5	1.41	1.15	0.13	0.19	0.25	1.35333	0.19	-2.34755	6.3008e-06
11159	RABL2A	mRNA	3.4	2.58	3.12	1.28	1.14	0.89	3.03333	1.10333	-1.0254	0.00200326
11162	NUDT6	mRNA	6.3	6.43	5.97	2.1	2.02	1.94	6.23333	2.02	-1.16172	0.000393107
11168	PSIP1	mRNA	41.74	48.82	54.64	11.07	11.5	4.91	48.4	9.16	-1.83724	1.64736e-15
11169	WDHD1	mRNA	8.01	8.94	9.07	2.87	3.32	2.4	8.67333	2.86333	-1.12227	1.57804e-11
11174	ADAMTS6	mRNA	4.92	4.92	5.88	10.74	10.77	11.5	5.24	11.0033	1.53025	1.0582e-25
11178	LZTS1	mRNA	0.39	0.23	0.21	0.08	0.1	0.03	0.276667	0.07	-1.585	0.0397004
11188	NISCH	mRNA	22.05	16.62	18.49	9.68	6.37	6.29	19.0533	7.44667	-1.28109	4.74147e-10
11190	CEP250	mRNA	14.96	12.93	13.76	6.01	3.07	2.5	13.8833	3.86	-1.22487	4.58614e-07
112	ADCY6	mRNA	6.05	3.79	4.51	2.51	1.35	1.36	4.78333	1.74	-1.00357	0.000151595
11200	CHEK2	mRNA	28.84	31.23	37.66	9.42	9.04	8.96	32.5767	9.14	-1.36842	6.6323e-17
11201	POLI	mRNA	4.25	4.17	3.93	1.25	1.12	0.93	4.11667	1.1	-1.58268	9.86847e-13
11213	IRAK3	mRNA	0.03	0.07	0.12	0	0	0	0.0733333	0	-5.03714	0.00367635
11221	DUSP10	mRNA	16.51	21.95	23.52	78.87	88.35	94.14	20.66	87.12	2.56991	8.03636e-55
11223	MST1L	mRNA	0.2	0.21	0.23	0	0.02	0.03	0.213333	0.0166667	-3.28989	0.00647179
112267910	LOC112267910	mRNA	3.05	2.39	2.79	0.84	0.59	0.74	2.74333	0.723333	-1.43869	1.66224e-06
112267951	LOC112267951	mRNA	0.46	0.18	0.28	0.02	0.02	0.02	0.306667	0.02	-3.23281	0.00933909
112267983	LOC112267983	lncRNA	0.48	0.35	0.35	0.06	0.06	0.03	0.393333	0.05	-2.9021	0.00314897
112267992	LOC112267992	mRNA	0.24	0.37	0.31	0.5	0.43	0.48	0.306667	0.47	1.08417	0.027392
112268001	112268001	mRNA	0.6	0.98	0.69	0.08	0.13	0.09	0.756667	0.1	-3.01432	0.0173087
112268124	LOC112268124	lncRNA	2.77	2.23	2.52	1.23	0.81	0.56	2.50667	0.866667	-1.05761	0.00886155
112268219	LOC112268219	mRNA	2.17	1.43	1.46	0.82	0.43	0.49	1.68667	0.58	-1.07417	0.0127066
112268233	LOC112268233	mRNA	0.78	0.75	0.74	0.09	0.1	0.1	0.756667	0.0966667	-2.48682	0.00113435
112268321	LOC112268321	pseudo	2.62	1.87	2.4	0.43	0.34	0.31	2.29667	0.36	-2.19649	6.33454e-10
112268453	112268453	mRNA	1.11	1.09	1.25	0.33	0.14	0.21	1.15	0.226667	-1.83454	0.0306619
11236	RNF139	mRNA	7.88	9.7	9.31	14.23	14.32	16.23	8.96333	14.9267	1.22556	3.14516e-14
1124	CHN2	mRNA	0.31	0.21	0.39	0	0	0.03	0.303333	0.01	-4.36353	0.00688183
11243	PMF1	mRNA	54.57	55.27	53.51	85.84	99.49	90.71	54.45	92.0133	1.24677	1.19977e-19
112476	PRRT2	mRNA	0.37	0.48	0.6	0.12	0.05	0.09	0.483333	0.0866667	-2.09569	0.009387
11248	NXPH3	mRNA	0.5	0.25	0.26	0.06	0.11	0.04	0.336667	0.07	-1.79726	0.0118151
11259	FILIP1L	mRNA	0	0.03	0	0.12	0.13	0.18	0.01	0.143333	4.61447	0.00638113
11262	SP140	mRNA	0.89	1.36	0.96	1.7	1.94	2.39	1.07	2.01	1.05079	0.0303976
11267	SNF8	mRNA	52.72	55.87	53.67	75.87	91.63	87.88	54.0867	85.1267	1.13869	9.29468e-15
112755	STX1B	mRNA	0.75	0.8	0.79	0.08	0.2	0.19	0.78	0.156667	-1.84178	0.000276456
112770	GLMP	mRNA	24.98	23.83	20.74	38.41	38.67	42.72	23.1833	39.9333	1.24015	5.14526e-16
11279	KLF8	mRNA	0.73	0.43	0.96	0.19	0.15	0.12	0.706667	0.153333	-1.60478	9.43726e-05
112817	HOGA1	mRNA	0.67	0.99	0.88	0.18	0.3	0.29	0.846667	0.256667	-1.30171	0.0470403
112858	TP53RK	mRNA	11.72	13.69	12.14	20.39	23.4	25.34	12.5167	23.0433	1.37269	2.03661e-17
112869	SGF29	mRNA	14.48	17.45	16.42	22.8	24.57	22.91	16.1167	23.4267	1.03547	1.45485e-09
112885	PHF21B	mRNA	1.5	1.17	1.32	0.72	0.33	0.5	1.33	0.516667	-1.03266	0.0118019
112942	CFAP36	mRNA	30.89	33.29	34.38	12.13	14.47	8.05	32.8533	11.55	-1.04226	3.56495e-07
112950	MED8	mRNA	32.92	37.5	38.85	62.57	60.37	66.84	36.4233	63.26	1.28639	6.85137e-21
11313	LYPLA2	mRNA	67.16	62.14	57.4	94.08	99.88	127.51	62.2333	107.157	1.26669	1.18666e-13
11316	COPE	mRNA	148.24	143	141.99	208.03	221.47	253.1	144.41	227.533	1.1491	7.41461e-16
11321	GPN1	mRNA	44.29	52.32	48.57	80.08	85.29	91.62	48.3933	85.6633	1.32279	9.71374e-21
113230	MISP3	mRNA	1.83	0.95	1.4	0.52	0.19	0.31	1.39333	0.34	-1.54664	0.0329597
11332	ACOT7	mRNA	54.78	56.46	48.64	77.99	77.82	77.55	53.2933	77.7867	1.03998	7.73423e-16
11343	MGLL	mRNA	12.26	11.42	10.1	20.67	17.16	17.2	11.26	18.3433	1.2005	9.74255e-18
113451	AZIN2	mRNA	4.56	4.56	4.09	1.55	1.07	1.67	4.40333	1.43	-1.27205	1.93704e-05
11346	SYNPO	mRNA	5.31	3.36	4.19	1.7	0.92	0.39	4.28667	1.00333	-1.59131	0.0100978
113540	CMTM1	mRNA	2.09	1.1	1.69	0.3	0.24	0.09	1.62667	0.21	-2.36226	0.00754182
113791	PIK3IP1	mRNA	1.55	0.83	1.13	0.52	0.35	0.22	1.17	0.363333	-1.19705	0.0304534
113828	FAM83F	mRNA	5.45	4.39	4.33	7.91	5.69	7.47	4.72333	7.02333	1.05528	1.85165e-06
114134	SLC2A13	mRNA	5.13	4.06	5.33	1.14	0.84	1	4.84	0.993333	-2.05158	1.9358e-24
114327	EFHC1	mRNA	12.99	13.07	14.62	2.85	3.21	2.28	13.56	2.78	-1.80286	1.17556e-29
114548	NLRP3	mRNA	0.02	0.08	0.15	1.84	1.88	1.29	0.0833333	1.67	4.89652	3.49538e-21
114757	CYGB	mRNA	0.29	0.2	0.24	1.03	0.9	0.71	0.243333	0.88	2.31221	4.87491e-05
114780	PKD1L2	mRNA	3.39	2.78	3.94	0.64	0.93	0.63	3.37	0.733333	-1.73945	2.49023e-05
114783	LMTK3	mRNA	1.34	0.88	0.94	0.27	0.33	0.15	1.05333	0.25	-1.58649	0.000120521
114803	MYSM1	mRNA	9.88	9.79	10.45	3.68	2.8	2.99	10.04	3.15667	-1.19677	7.17681e-17
114805	GALNT13	mRNA	0.08	0.08	0.2	0	0.01	0	0.12	0.00333333	-3.75881	0.0352902
114822	RHPN1	mRNA	1.85	1.41	2.42	0.33	0.26	0.4	1.89333	0.33	-2.1171	1.557e-08
114823	LENG8	mRNA	40.46	28.54	36.6	4	1.93	2.08	35.2	2.67	-3.34609	1.89392e-45
114825	PWWP2A	mRNA	7.4	7.61	8.09	2.4	2.15	1.78	7.7	2.11	-1.36219	1.75625e-13
114879	OSBPL5	mRNA	2.78	1.62	1.75	0.45	0.41	0.39	2.05	0.416667	-1.80468	4.53023e-07
114881	OSBPL7	mRNA	7.44	6.24	7.86	3.15	1.75	1.8	7.18	2.23333	-1.09918	3.29029e-06
114899	C1QTNF3	mRNA	0.38	0.24	0.33	0.04	0.04	0.02	0.316667	0.0333333	-2.73384	0.00707584
114987	WDR31	mRNA	1.12	1.43	1.66	0.49	0.47	0.35	1.40333	0.436667	-1.18994	0.000403692
114991	ZNF618	mRNA	2.97	2.49	2.02	1.14	0.84	0.64	2.49333	0.873333	-1.01723	2.47109e-05
115024	NT5C3B	mRNA	17.01	18.87	18.82	27.33	34.13	34.15	18.2333	31.87	1.28772	7.28024e-14
115098	CCDC124	mRNA	60.13	54.97	47.7	101.29	94.61	85.77	54.2667	93.89	1.26751	8.90863e-20
115123	2021-03-03	mRNA	0.68	0.43	0.63	0.05	0.02	0.1	0.58	0.0566667	-3.20303	4.80935e-05
115286	SLC25A26	mRNA	16.03	17.41	16.79	32.19	27.58	31.38	16.7433	30.3833	1.29794	3.13986e-19
115361	GBP4	mRNA	0.4	0.36	0.61	0.09	0.11	0.14	0.456667	0.113333	-1.57548	0.00453814
1155	TBCB	mRNA	62.1	71.88	67.52	75.28	102.05	103.33	67.1667	93.5533	1.0122	3.02475e-09
115572	TENT5B	mRNA	4.12	3.77	2.98	5.26	6.23	9.14	3.62333	6.87667	1.42279	1.51195e-07
115650	TNFRSF13C	mRNA	1.17	1.3	0.98	0.09	0.09	0	1.15	0.06	-3.79873	0.00668887
115703	ARHGAP33	mRNA	5.59	4.8	5.9	1.03	0.6	0.85	5.43	0.826667	-2.10001	1.03006e-17
115704	EVI5L	mRNA	3.87	3.13	2.87	1.54	1.18	0.76	3.29	1.16	-1.03933	0.000290963
115708	TRMT61A	mRNA	6.29	6.98	5	11.65	9.73	11.59	6.09	10.99	1.33573	1.35083e-13
115811	IQCD	mRNA	0.64	1.22	1.12	0.2	0.36	0.14	0.993333	0.233333	-1.51005	0.0322985
115939	TSR3	mRNA	41.22	38.55	37.01	54.76	57.4	67.08	38.9267	59.7467	1.10953	3.09477e-12
1160	CKMT2	mRNA	1.21	1.45	1.13	0.49	0.39	0.45	1.26333	0.443333	-1.03118	0.000244628
116039	OSR2	mRNA	3.3	5.2	4.44	8.42	12.68	18.48	4.31333	13.1933	2.13531	9.7057e-13
116071	BATF2	mRNA	0.47	1.03	0.82	0.93	1.26	1.07	0.773333	1.08667	1.04073	0.0361616
116092	DNTTIP1	mRNA	60.65	57.8	50.36	155.26	132.08	100.44	56.27	129.26	1.65352	2.44319e-26
116143	WDR92	mRNA	5.07	6.19	7.06	1.91	1.71	1.52	6.10667	1.71333	-1.3127	2.71263e-07
116211	TM4SF19	mRNA	41.28	31.17	26.17	151.67	149.64	207.81	32.8733	169.707	2.85456	1.57791e-43
116541	MRPL54	mRNA	30.98	30.11	32.08	55.91	63.7	69.25	31.0567	62.9533	1.51244	2.56779e-17
116840	CNTROB	mRNA	19.03	18.29	20.15	7.95	6.28	5.88	19.1567	6.70333	-1.02864	6.77603e-12
116983	ACAP3	mRNA	6.02	4.29	5.31	1.41	1.43	1.44	5.20667	1.42667	-1.42443	2.64674e-10
116985	ARAP1	mRNA	24.13	19.19	22.52	8.19	5.32	4.9	21.9467	6.13667	-1.37376	5.53807e-14
1175	AP2S1	mRNA	302.75	299.96	290.66	484	564.26	631.67	297.79	559.977	1.39787	4.18935e-20
117583	PARD3B	mRNA	1.18	1.07	1.13	0.32	0.31	0.4	1.12667	0.343333	-1.15947	6.08619e-05
117608	ZNF354B	mRNA	9.4	8.8	9.76	3.37	3.74	3.04	9.32	3.38333	-1.2161	9.56643e-11
117854	TRIM6	mRNA	19.2	23.16	24.44	6.35	6.08	5.62	22.2667	6.01667	-1.42902	9.71374e-21
1181	CLCN2	mRNA	2.93	2.94	2.29	0.85	0.87	0.62	2.72	0.78	-1.37871	6.58997e-06
118424	UBE2J2	mRNA	30.01	31.87	24.35	46.84	45.67	43.25	28.7433	45.2533	1.12797	3.66613e-15
118472	ZNF511	mRNA	35.97	37.5	33.86	56.95	55.39	51.59	35.7767	54.6433	1.09636	1.81971e-16
118490	MSS51	mRNA	1.62	1.42	1.77	0.21	0.26	0.22	1.60333	0.23	-2.32895	3.04528e-06
1185	CLCN6	mRNA	5.44	4.17	4.62	1.11	0.65	0.68	4.74333	0.813333	-2.06844	5.14204e-19
118738	ZNF488	mRNA	3.18	3.92	3.44	0.71	0.69	1.02	3.51333	0.806667	-1.63006	5.58351e-09
118812	MORN4	mRNA	4.94	5.67	6.73	1.49	1.45	1.14	5.78	1.36	-1.61268	4.89659e-10
119016	AGAP4	mRNA	8.8	7.72	11.54	1.41	0.86	0.93	9.35333	1.06667	-2.65014	2.95747e-23
1192	CLIC1	mRNA	306.52	311.39	284.29	528.18	518.66	561.39	300.733	536.077	1.32165	6.64606e-28
119395	CALHM3	mRNA	0.35	0.46	0.42	0	0.05	0	0.41	0.0166667	-4.11909	0.0136539
1196	CLK2	mRNA	20.34	18.82	20.81	7.01	5.46	5.15	19.99	5.87333	-1.26325	2.17846e-14
120	ADD3	mRNA	17.53	16.83	22.3	4.97	6.09	4.56	18.8867	5.20667	-1.3751	2.57801e-15
120863	DEPDC4	mRNA	2.79	3.33	3.18	0.52	1.94	0.76	3.1	1.07333	-1.33846	0.00493649
1209	CLPTM1	mRNA	42.89	39.52	34.75	74.93	65.68	78.33	39.0533	72.98	1.38986	2.00194e-22
1211	CLTA	mRNA	84.75	96.87	93.86	127.94	148.35	154.54	91.8267	143.61	1.07919	3.19099e-14
1212	CLTB	mRNA	281.75	259.87	249.52	453.33	465.35	504.62	263.713	474.433	1.33825	3.56519e-26
121506	ERP27	mRNA	3.86	4.51	6.57	0.76	0.83	0.64	4.98	0.743333	-2.25601	3.38549e-08
122481	AK7	mRNA	0.21	0.2	0.09	0	0	0	0.166667	0	-4.84015	0.0061721
122616	CLBA1	mRNA	5.54	6.14	5.38	2.63	1.46	1.18	5.68667	1.75667	-1.26803	2.02256e-05
122773	KLHDC1	mRNA	0.13	0.14	0.23	0	0.03	0	0.166667	0.01	-3.76185	0.0362199
123096	SLC25A29	mRNA	10.29	7.59	9.41	2.9	2.16	1.86	9.09667	2.30667	-1.36281	6.02289e-12
123169	LEO1	mRNA	22.49	24.4	24.96	9.76	8.37	3.91	23.95	7.34667	-1.23527	6.77977e-07
123722	FSD2	mRNA	1.08	0.99	1.1	0.31	0.2	0.31	1.05667	0.273333	-1.46197	1.54958e-05
123803	NTAN1	mRNA	44.47	48.18	47.78	57.47	71.64	71.41	46.81	66.84	1.00287	5.14092e-10
123920	CMTM3	mRNA	7.81	5.99	5.88	13.93	12.38	12.98	6.56	13.0967	1.46803	1.82371e-15
124056	NOXO1	mRNA	1.42	0.82	1.03	0.39	0.15	0.4	1.09	0.313333	-1.35062	0.00485559
124093	CCDC78	mRNA	1.85	2.14	1.66	0.14	0.13	0.07	1.88333	0.113333	-3.77409	1.6946e-07
1241	LTB4R	mRNA	6.96	5.57	8.37	0.87	0.73	0.43	6.96667	0.676667	-2.95956	7.15857e-31
124641	OVCA2	mRNA	51.14	52.99	43.87	109.89	117.73	113.97	49.3333	113.863	1.69493	6.95038e-34
124751	KRBA2	mRNA	1.89	1.64	2.44	0.28	0.18	0.2	1.99	0.22	-2.6958	1.15529e-08
124817	CNTD1	mRNA	1.03	1.5	1.71	0.28	0.3	0.47	1.41333	0.35	-1.56687	0.000948776
124923	SGK494	mRNA	1.93	1.69	2.14	0.63	0.22	0.3	1.92	0.383333	-1.84289	1.57291e-06
124944	C17orf49	mRNA	50.09	39.55	43.79	60.48	70.31	70.85	44.4767	67.2133	1.08873	1.01745e-10
124995	MRPL10	mRNA	31.84	32.12	31.04	55.45	59.24	64.9	31.6667	59.8633	1.40991	6.92825e-23
125988	C19orf70	mRNA	54.28	57.47	52.33	77.35	90.78	104.12	54.6933	90.75	1.22032	1.29767e-12
126014	OSCAR	mRNA	0.7	0.4	0.53	0.04	0.08	0	0.543333	0.04	-3.37313	0.00542744
126068	ZNF441	mRNA	1.33	1.95	2.07	0.71	0.61	0.4	1.78333	0.573333	-1.15907	0.000492677
126070	ZNF440	mRNA	7.34	8.25	9.61	2.72	3.25	2.71	8.4	2.89333	-1.01374	5.62497e-08
126119	JOSD2	mRNA	24.94	26.41	24.75	52.39	53.11	58.87	25.3667	54.79	1.59662	3.46155e-24
126147	NTN5	mRNA	0.64	0.47	0.78	0.04	0.08	0.06	0.63	0.06	-3.13733	0.0031457
126208	ZNF787	mRNA	11.92	9.48	9.81	16.76	12.93	17.26	10.4033	15.65	1.08165	8.03459e-09
126248	WDR88	mRNA	0.61	0.49	0.72	0.09	0.17	0.09	0.606667	0.116667	-2.07314	0.00467375
126272	EID2B	mRNA	2.28	2.31	3.31	0.45	0.25	0.78	2.63333	0.493333	-1.9196	0.0004689
126282	TNFAIP8L1	mRNA	10.7	9.12	8.27	3.69	2.39	2.24	9.36333	2.77333	-1.27928	6.83556e-10
126298	IRGQ	mRNA	2.76	2.46	2.94	0.9	0.5	0.47	2.72	0.623333	-1.62922	4.0427e-12
1263	PLK3	mRNA	3.38	3.15	2.73	8.01	5.06	4.86	3.08667	5.97667	1.4194	2.04389e-09
126321	MFSD12	mRNA	31.43	23.69	22.54	88.94	95.46	123.84	25.8867	102.747	2.48744	8.56243e-39
126328	NDUFA11	mRNA	97.95	108.36	108.08	128.83	189.19	216.1	104.797	178.04	1.26517	8.24749e-10
1266	CNN3	mRNA	0.45	0.67	0.24	1.5	0.96	1.35	0.453333	1.27	1.99552	0.000121739
126789	PUSL1	mRNA	12.64	12.5	11.9	15.73	17.65	19.56	12.3467	17.6467	1.0065	1.54169e-07
126868	MAB21L3	mRNA	1.8	2.48	2.89	0.66	0.28	0.49	2.39	0.476667	-1.83782	7.95091e-07
126969	SLC44A3	mRNA	6.61	7.69	8.5	11.52	13.17	11.97	7.6	12.22	1.11513	5.3428e-10
127495	LRRC39	mRNA	0.56	0.99	0.96	0.09	0.11	0.3	0.836667	0.166667	-1.89897	0.0243186
127544	RNF19B	mRNA	19.56	13.33	12.1	32.26	26.99	21.72	14.9967	26.99	1.30172	5.40775e-11
127579	DCST2	mRNA	0.55	0.31	0.58	0	0.07	0	0.48	0.0233333	-3.94658	0.00457925
127687	C1orf122	mRNA	20.44	19.58	19.06	33.22	36.72	58.67	19.6933	42.87	1.62225	3.98306e-12
1277	COL1A1	mRNA	1.07	0.83	1	0.24	0.14	0.09	0.966667	0.156667	-2.19934	3.62776e-07
1282	COL4A1	mRNA	10.17	6.89	7.18	3.68	2.52	1.86	8.08	2.68667	-1.11792	2.0646e-06
128218	TMEM125	mRNA	6.37	6.49	6.97	10.31	9.73	9.14	6.61	9.72667	1.02478	8.77372e-09
128239	IQGAP3	mRNA	29.21	31.03	35.12	12.06	10.09	8.48	31.7867	10.21	-1.11021	2.3091e-14
128272	ARHGEF19	mRNA	2.38	1.26	1.55	0.17	0.09	0.14	1.73	0.133333	-3.23017	3.77256e-10
1287	COL4A5	mRNA	6.79	5.89	7.31	1.48	0.97	0.85	6.66333	1.1	-2.11211	1.18965e-24
128710	SLX4IP	mRNA	4.92	4.83	6.02	1.92	1.49	1.44	5.25667	1.61667	-1.2048	8.30723e-11
129049	SGSM1	mRNA	0.22	0.17	0.4	0.06	0.03	0.05	0.263333	0.0466667	-2.06909	0.0104432
1294	COL7A1	mRNA	8.03	5.26	6.38	0.91	0.37	0.42	6.55667	0.566667	-3.06768	2.56585e-30
130162	CLHC1	mRNA	0.83	1.32	1.46	0.3	0.28	0.26	1.20333	0.28	-1.65944	1.21012e-05
1302	COL11A2	mRNA	0.18	0.28	0.39	0.01	0.05	0.09	0.283333	0.05	-1.68659	0.0469963
130271	PLEKHH2	mRNA	0.16	0.27	0.47	0.04	0.07	0.07	0.3	0.06	-2.00488	0.00527395
1305	COL13A1	mRNA	1.49	1.44	1.27	0.48	0.3	0.15	1.4	0.31	-1.65953	0.000366673
1306	COL15A1	mRNA	0.04	0.05	0.03	0.1	0.13	0.12	0.04	0.116667	2.07178	0.0330584
1307	COL16A1	mRNA	1.65	1.54	1.68	0.66	0.34	0.47	1.62333	0.49	-1.26837	0.000263204
130733	TMEM178A	mRNA	1.08	1.1	1.85	0.04	0.11	0.05	1.34333	0.0666667	-3.87975	6.1303e-05
130888	FBXO36	mRNA	4.27	4.45	3.96	1.04	1.45	0.76	4.22667	1.08333	-1.50042	6.58405e-08
1318	SLC31A2	mRNA	32.93	36.47	35.58	51.81	57.67	53.75	34.9933	54.41	1.06781	9.78812e-16
132160	PPM1M	mRNA	1.14	1.51	1.29	0.35	0.39	0.17	1.31333	0.303333	-1.62359	0.00485053
132228	LSMEM2	mRNA	1.1	0.53	2.01	0.08	0.12	0.09	1.21333	0.0966667	-3.11086	0.00187199
1327	COX4I1	mRNA	341.05	358.22	356.24	471.43	541.01	525.48	351.837	512.64	1.01526	6.59328e-15
1329	COX5B	mRNA	275.2	270.72	275.42	338.03	447.79	503.4	273.78	429.74	1.15046	2.62055e-10
133686	NADK2	mRNA	5.97	7.51	7.83	2.03	2.32	1.62	7.10333	1.99	-1.33176	3.06839e-10
1337	COX6A1	mRNA	766.8	816.82	851.49	996.6	1172.04	1374.7	811.703	1181.11	1.03866	3.56281e-10
134218	DNAJC21	mRNA	10.87	10.58	9.74	4.65	3.53	2.23	10.3967	3.47	-1.15369	8.5495e-08
134429	STARD4	mRNA	38.99	40.86	44.38	13.68	12.81	12.48	41.41	12.99	-1.18992	9.06523e-23
134637	ADAT2	mRNA	4.92	6.35	5.56	2.01	2.14	2.08	5.61	2.07667	-1.30409	1.34034e-16
1347	COX7A2	mRNA	200.41	202.02	189.51	223.14	270.34	324.06	197.313	272.513	1.11897	4.12531e-09
134728	IRAK1BP1	mRNA	2.48	2.86	3.04	1.75	1.24	1.02	2.79333	1.33667	-1.06621	0.000588549
135	ADORA2A	mRNA	1.31	1.79	1.31	0.47	0.26	0.44	1.47	0.39	-1.43742	0.00245028
1351	COX8A	mRNA	625.37	637.06	612.77	827.74	944.36	1312.75	625.067	1028.28	1.22007	2.27725e-10
135154	SDHAF4	mRNA	9.4	11.46	12.6	3.52	4.01	3.73	11.1533	3.75333	-1.08428	0.00630355
135398	C6orf141	mRNA	4	3.11	4.1	0.64	0.64	0.58	3.73667	0.62	-2.39252	2.51035e-13
135656	MUCL3	mRNA	0.15	0.17	0.41	0.03	0	0	0.243333	0.01	-4.29067	0.00190598
136051	ZNF786	mRNA	1.73	2.07	1.93	0.95	0.59	0.46	1.91	0.666667	-1.04275	0.00340601
1364	CLDN4	mRNA	147.98	126.73	120.68	285.79	287.35	387.86	131.797	320.333	1.77543	1.08299e-24
1366	CLDN7	mRNA	39.89	38.76	36.42	52.21	51.5	62.34	38.3567	55.35	1.03466	1.53803e-11
1375	CPT1B	mRNA	5.24	4.52	6.11	1.03	0.41	0.17	5.29	0.536667	-2.87919	1.31752e-13
138428	PTRH1	mRNA	7.79	7.83	6.89	13.51	14.9	15.96	7.50333	14.79	1.4233	1.49148e-11
138429	PIP5KL1	mRNA	2.81	3.29	3.29	0.89	0.45	0.46	3.13	0.6	-2.11052	9.53821e-09
139285	AMER1	mRNA	1.88	1.69	1.71	0.57	0.34	0.3	1.76	0.403333	-1.65947	3.25885e-10
139886	SPIN4	mRNA	18.73	19.81	23.27	6	5.09	4.18	20.6033	5.09	-1.53692	3.1911e-22
1399	CRKL	mRNA	31.32	27.03	26.95	12.17	9.06	9.72	28.4333	10.3167	-1.00568	1.79893e-12
140576	S100A16	mRNA	219.52	209.8	193.28	449.03	506.19	544.57	207.533	499.93	1.762	7.40573e-35
140686	WFDC3	mRNA	1.24	1.28	0.9	3.62	4.01	3.44	1.14	3.69	2.17528	2.20149e-07
140688	NOL4L	mRNA	3.01	2.51	2.99	1.1	0.74	1.09	2.83667	0.976667	-1.24114	6.36293e-08
140700	SAMD10	mRNA	13.18	12.5	13.57	6.35	3.85	3.73	13.0833	4.64333	-1.00662	1.63465e-06
140701	ABHD16B	mRNA	5.18	5.14	4.15	1.9	1.43	0.97	4.82333	1.43333	-1.27306	6.85885e-05
140710	SOGA1	mRNA	10.55	8.77	9.04	3.06	2.06	2.02	9.45333	2.38	-1.52576	8.11602e-20
140809	SRXN1	mRNA	31.11	33.94	29.77	54.59	54.7	57.08	31.6067	55.4567	1.29863	5.15926e-24
140823	ROMO1	mRNA	145.03	148.9	161.45	203.26	275.05	338.31	151.793	272.207	1.34601	8.62467e-11
140890	SREK1	mRNA	20.65	22.33	21.01	4.09	2.28	2.27	21.33	2.88	-2.25982	3.00113e-37
140893	RBBP8NL	mRNA	1.11	0.77	0.87	0.38	0.22	0.16	0.916667	0.253333	-1.38311	0.0136539
1410	CRYAB	mRNA	0.83	0.86	1.36	2.1	3.19	4.03	1.01667	3.10667	2.09667	4.08243e-05
1420	CRYGC	mRNA	1.42	2.66	2.13	3.73	4.78	2.56	2.07	3.69	1.30986	0.0103791
142679	DUSP19	mRNA	0.91	1.09	1.26	0.3	0.25	0.14	1.08667	0.23	-1.76098	6.25059e-06
1428	CRYM	mRNA	0.1	0.31	0.32	0.76	1.21	1.24	0.243333	1.07	2.64588	0.000166267
143162	FRMPD2	mRNA	0.82	0.79	0.77	0.14	0.17	0.11	0.793333	0.14	-1.98171	7.03825e-05
143244	EIF5AL1	mRNA	0.14	0.14	0.04	0.23	0.28	0.28	0.106667	0.263333	1.78298	0.0227182
143630	UBQLNL	mRNA	0.42	0.41	0.48	0.03	0.1	0.03	0.436667	0.0533333	-2.53037	0.0166172
143686	SESN3	mRNA	0.26	0.28	0.38	0.07	0.06	0.07	0.306667	0.0666667	-1.72508	0.00102645
1437	CSF2	mRNA	2.89	3.31	4.48	57.47	26.28	15.85	3.56	33.2	3.67502	3.07142e-23
143879	KBTBD3	mRNA	1.1	1.42	1.78	0.51	0.33	0.31	1.43333	0.383333	-1.41843	0.000110317
144132	DNHD1	mRNA	3.36	2.69	3.35	0.36	0.25	0.31	3.13333	0.306667	-2.96779	5.11924e-28
144404	TMEM120B	mRNA	5.91	4.63	4.97	3.08	3.23	3.85	5.17	3.38667	-1.03518	4.10014e-09
144406	WDR66	mRNA	21.88	24.63	25	37.89	44.23	45.04	23.8367	42.3867	1.31957	1.2139e-19
144453	BEST3	mRNA	0.8	0.67	0.98	1.72	1.85	2.46	0.816667	2.01	1.91361	4.955e-09
144608	C12orf60	mRNA	3.37	3.8	3.79	1.55	1.6	1.22	3.65333	1.45667	-1.00997	0.0126421
145282	MIPOL1	mRNA	2.19	2.5	2.88	0.73	0.82	0.66	2.52333	0.736667	-1.20958	1.12445e-05
145482	PTGR2	mRNA	21.6	20.64	22.65	7.58	6.81	6.12	21.63	6.83667	-1.17886	1.29171e-15
145748	LYSMD4	mRNA	2.77	2.46	2.77	0.85	1.09	0.72	2.66667	0.886667	-1.09102	0.000573531
145853	C15orf61	mRNA	8.2	7.51	8.43	11.74	13.5	14.83	8.04667	13.3567	1.22244	5.31673e-09
145864	HAPLN3	mRNA	6.98	5.11	4.65	0.6	0.32	0.18	5.58	0.366667	-3.66847	3.26623e-23
145957	NRG4	mRNA	1.95	1.76	2.37	0.5	1.31	1.82	2.02667	1.21	-1.24189	1.18721e-05
1460	CSNK2B	mRNA	132.97	146.72	134.31	182.5	212.66	233.41	138	209.523	1.09631	1.28535e-12
146050	ZSCAN29	mRNA	6.75	6.82	6.87	3.31	1.81	1.88	6.81333	2.33333	-1.11211	8.75873e-08
1462	VCAN	mRNA	0.05	0.12	0.09	0.6	1.39	2.17	0.0866667	1.38667	4.38434	2.57868e-14
1464	CSPG4	mRNA	1.09	0.54	0.76	0.02	0.03	0.05	0.796667	0.0333333	-4.02563	1.81167e-12
146439	BICDL2	mRNA	2.42	2.56	2.82	0.91	0.72	0.65	2.6	0.76	-1.30138	0.000686908
1465	CSRP1	mRNA	71.6	57.67	58.98	148.54	133.6	182.53	62.75	154.89	1.79455	9.53552e-27
146540	ZNF785	mRNA	4.35	3.8	5.01	1.1	0.7	0.72	4.38667	0.84	-1.87858	3.01916e-11
146713	RBFOX3	mRNA	0.14	0.1	0.16	0	0	0	0.133333	0	-4.41251	0.0212341
146779	EFCAB3	mRNA	1.56	1.37	1.36	0.19	0.31	0.1	1.43	0.2	-2.34197	0.000693385
146802	SLC47A2	mRNA	0.66	0.14	0.51	0.1	0.03	0.04	0.436667	0.0566667	-2.24639	0.0208921
146909	KIF18B	mRNA	15.19	11.75	13.49	2.05	0.94	1.22	13.4767	1.40333	-2.78704	2.57714e-34
146956	EME1	mRNA	10.51	10.95	13.29	2.88	2.58	1.45	11.5833	2.30333	-2.03234	3.33667e-17
147007	TMEM199	mRNA	7.89	9.47	7.47	10.82	13.05	12.69	8.27667	12.1867	1.04884	4.15847e-09
147011	PROCA1	mRNA	1.51	1.48	2.4	0.23	0.06	0.06	1.79667	0.116667	-3.53364	4.63145e-06
147138	TMC8	mRNA	1.32	1	1.37	0.49	0.16	0.16	1.23	0.27	-1.63388	0.00130642
147184	TMEM99	lncRNA	10	10.37	11.62	15.33	16.28	19.74	10.6633	17.1167	1.17761	1.11813e-10
1474	CST6	mRNA	4.42	4.26	5.55	5.05	5.64	9.81	4.74333	6.83333	1.02819	0.0179214
1476	CSTB	mRNA	154.72	153.65	144.78	395.07	436.69	471.85	151.05	434.537	2.01669	2.41497e-48
147645	VSIG10L	mRNA	0.6	0.82	0.98	0.38	0.17	0.22	0.8	0.256667	-1.15163	0.0290943
147650	SPACA6	mRNA	2.37	1.22	1.71	0.08	0.15	0.07	1.76667	0.1	-3.71038	5.77644e-07
147699	PPM1N	mRNA	1.23	1.57	1.25	0.53	0.32	0.24	1.35	0.363333	-1.62301	0.00216819
147700	KLC3	mRNA	11.96	10.24	10.32	22.11	18.13	26.77	10.84	22.3367	1.51209	1.02642e-14
147841	SPC24	mRNA	13.14	17.4	15.66	5.97	3.99	3.56	15.4	4.50667	-1.46453	1.05678e-10
147920	IGFL2	mRNA	1.8	1.44	1.57	0.66	0.45	0.48	1.60333	0.53	-1.18164	0.000119206
147968	CAPN12	mRNA	3.7	2.82	3.35	0.95	0.49	0.41	3.29	0.616667	-1.98345	1.93724e-08
148022	TICAM1	mRNA	12.86	10.47	9.35	19.44	17.39	16.55	10.8933	17.7933	1.18848	2.97785e-13
148137	PROSER3	mRNA	5.77	4.4	4.71	0.95	0.35	0.87	4.96	0.723333	-2.36216	3.24652e-16
148206	ZNF714	mRNA	4.63	5.7	6.19	1.82	1.58	1.74	5.50667	1.71333	-1.19944	2.34933e-12
148223	C19orf25	mRNA	13.89	15.12	15.91	29.56	27.06	36.26	14.9733	30.96	1.54063	8.45912e-20
148229	ATP8B3	mRNA	0.5	0.8	0.57	0.15	0.06	0.03	0.623333	0.08	-2.34408	0.004371
149013	NBPF12	mRNA	7.76	6.85	7.21	2.03	1.14	1.34	7.27333	1.50333	-1.69575	9.60988e-17
149076	ZNF362	mRNA	7.56	5.57	5.14	1.91	1.26	0.87	6.09	1.34667	-1.73133	5.68795e-10
149371	EXOC8	mRNA	3.8	4.14	5.14	1.93	1.32	1.39	4.36	1.54667	-1.0159	3.04528e-06
149428	BNIPL	mRNA	0.47	0.33	0.46	0.03	0	0.06	0.42	0.03	-3.68557	0.0096793
149465	CFAP57	mRNA	0.49	0.62	0.69	0.09	0.06	0.02	0.6	0.0566667	-2.96218	4.26173e-05
1497	CTNS	mRNA	7.47	7.19	6.49	14.3	12.31	12.61	7.05	13.0733	1.33524	2.29823e-18
149840	SHLD1	mRNA	4.82	5.12	5.83	11.22	13.05	14.19	5.25667	12.82	1.56729	2.11941e-09
149951	COMMD7	mRNA	31.89	35.53	35.17	54.58	57.94	67.19	34.1967	59.9033	1.24754	4.08062e-16
15	AANAT	mRNA	0.44	0.39	0.6	0.07	0.08	0	0.476667	0.05	-2.90216	0.000882454
1503	CTPS1	mRNA	24.79	27.86	24.6	37.94	38.41	38.75	25.75	38.3667	1.05272	5.837e-17
150468	CKAP2L	mRNA	21.4	24.77	26.13	7.92	8.06	4.65	24.1	6.87667	-1.32248	6.73886e-12
150678	COPS9	mRNA	60.92	51.38	56.81	67.51	89.03	85.76	56.37	80.7667	1.01616	2.42415e-07
150737	TTC30B	mRNA	2.49	2.5	3.1	1.05	0.76	0.61	2.69667	0.806667	-1.27033	0.00014286
150786	RAB6D	mRNA	0.13	0.12	0.18	0.25	0.35	0.24	0.143333	0.28	1.43321	0.0480549
151050	KANSL1L	mRNA	1.74	1.59	2.25	0.34	0.35	0.35	1.86	0.346667	-1.79154	3.02646e-09
151056	PLB1	mRNA	1.73	1.5	1.74	0.58	0.55	0.48	1.65667	0.536667	-1.1038	0.00016364
151246	SGO2	mRNA	15.77	19.24	19.24	3.66	3.69	2.78	18.0833	3.37667	-1.91949	2.0713e-31
1513	CTSK	mRNA	2.06	2.31	2.25	0.61	0.7	0.43	2.20667	0.58	-1.44546	0.00100321
151556	GPR155	mRNA	0.46	0.45	0.51	0.2	0.29	0.05	0.473333	0.18	-1.4514	0.00322407
151613	TTC14	mRNA	14.78	15.77	17.08	3.98	3.18	2.38	15.8767	3.18	-2.06759	5.51175e-27
151636	DTX3L	mRNA	12.95	12.11	14.37	5.33	4.01	3.82	13.1433	4.38667	-1.10375	8.6076e-13
1519	CTSO	mRNA	0.28	0.27	0.46	0.07	0.05	0.03	0.336667	0.05	-2.26021	0.0281008
152189	CMTM8	mRNA	9.41	9.23	7.74	9.88	10.33	16.76	8.79333	12.3233	1.0053	0.000321813
153	ADRB1	mRNA	0.56	0.63	0.47	0.1	0.05	0.11	0.553333	0.0866667	-2.19341	0.00486342
1537	CYC1	mRNA	127.59	116.8	110.75	156.04	165.95	207.22	118.38	176.403	1.08626	7.64339e-11
153733	CCDC112	mRNA	6.91	9.16	10	2.14	2.45	1.67	8.69	2.08667	-1.5788	3.00217e-11
153769	SH3RF2	mRNA	16.63	14.25	16.44	31.93	27.62	21.54	15.7733	27.03	1.02803	5.3165e-13
154	ADRB2	mRNA	15.49	16.17	16.75	40.46	30.9	37.44	16.1367	36.2667	1.65241	5.85209e-30
1540	CYLD	mRNA	15.59	15.23	15.47	29.55	28.33	34.75	15.43	30.8767	1.16418	1.70816e-17
154881	KCTD7	mRNA	4.61	4.77	4.65	1.69	1.21	1.64	4.67667	1.51333	-1.1512	9.46743e-09
1564	CYP2D7	mRNA	0.26	0.31	0.74	0	0	0	0.436667	0	-5.69291	0.00029411
1571	CYP2E1	mRNA	0.69	0.5	0.46	0	0.05	0.09	0.55	0.0466667	-3.06393	0.0156382
157869	SBSPON	mRNA	0.36	0.49	0.4	0.06	0.08	0.11	0.416667	0.0833333	-1.70325	0.00554329
158055	C9orf163	mRNA	0.79	0.77	0.93	0.08	0.03	0.09	0.83	0.0666667	-3.12668	7.58145e-05
158056	MAMDC4	mRNA	0.75	0.41	0.62	0.06	0.04	0.06	0.593333	0.0533333	-2.99015	9.62093e-05
158135	TTLL11	mRNA	2.47	2.48	3.52	0.82	0.73	0.6	2.82333	0.716667	-1.9414	1.35469e-15
158234	TRMT10B	mRNA	5.24	5.24	6.39	1.85	2.4	2.26	5.62333	2.17	-1.19321	1.79733e-08
1591	CYP24A1	mRNA	0.76	1.64	3.71	0.78	0.42	0.77	2.03667	0.656667	-1.19181	0.025441
159963	SLC5A12	mRNA	0.09	0.04	0.06	0	0	0	0.0633333	0	-4.48565	0.017976
160298	C11orf42	mRNA	0.43	0.35	0.39	0.06	0	0.03	0.39	0.03	-3.18778	0.000254138
1603	DAD1	mRNA	212.64	253.07	251.71	317.89	393.24	476.68	239.14	395.937	1.22652	4.70724e-11
160364	CLEC12A	mRNA	1.81	1.7	2.21	0.32	0.63	0.39	1.90667	0.446667	-1.78422	0.00159585
1604	CD55	mRNA	24.04	28.2	24.11	38.37	42.12	42.09	25.45	40.86	1.05148	6.58301e-15
160851	DGKH	mRNA	5.7	5.06	6.51	2.07	1.32	1.23	5.75667	1.54	-1.40333	2.74849e-14
160857	CCDC122	mRNA	1.58	2.94	3.16	0.94	0.64	0.88	2.56	0.82	-1.29934	0.0031384
161145	TMEM229B	mRNA	0.56	0.59	0.7	0.12	0.12	0.02	0.616667	0.0866667	-2.39429	0.000244053
161176	SYNE3	mRNA	0.51	0.49	0.43	0.14	0.15	0.15	0.476667	0.146667	-1.71651	1.26853e-05
1613	DAPK3	mRNA	18.51	14.78	12.53	38.65	30.56	30.3	15.2733	33.17	1.59673	1.54262e-20
161725	OTUD7A	mRNA	0.27	0.49	0.25	0.04	0.04	0.13	0.336667	0.07	-2.34815	0.0119421
161779	PGBD4	mRNA	2.13	1.93	2.34	0.4	0.47	0.23	2.13333	0.366667	-2.05163	2.0646e-06
162073	ITPRIPL2	mRNA	35.86	28.01	34.54	8.97	5.45	5.02	32.8033	6.48	-1.8697	7.04929e-23
162417	NAGS	mRNA	1.07	1.14	0.74	0.37	0.32	0.16	0.983333	0.283333	-1.3421	0.0400426
162655	ZNF519	mRNA	1.92	2.48	3.25	0.55	0.64	0.75	2.55	0.646667	-1.43656	4.29012e-09
162681	C18orf54	mRNA	4.7	5.54	6.27	1.6	1.81	1.85	5.50333	1.75333	-1.1258	7.48543e-09
162979	ZNF296	mRNA	2.6	1.59	1.63	3.16	3.47	5.26	1.94	3.96333	1.52357	1.17331e-05
163049	ZNF791	mRNA	12.46	11.89	13.92	4.8	4.3	3.69	12.7567	4.26333	-1.10707	7.1553e-13
163051	ZNF709	mRNA	0.06	0.04	0.1	0	0	0	0.0666667	0	-4.13719	0.0450944
163131	ZNF780B	mRNA	3.96	4.43	4.81	1.93	1.37	1.37	4.4	1.55667	-1.07291	2.12727e-09
163175	LGI4	mRNA	1.74	0.99	0.82	0.06	0.15	0.26	1.18333	0.156667	-2.71574	4.62202e-05
163227	ZNF100	mRNA	1.48	1.65	1.93	0.3	0.43	0.62	1.68667	0.45	-1.45352	3.87651e-05
163351	GBP6	mRNA	0.27	0.1	0.1	0.55	0.32	0.26	0.156667	0.376667	1.68551	0.00970917
163404	PLPPR5	mRNA	0.03	0.02	0.09	0.16	0.09	0.21	0.0466667	0.153333	2.17243	0.0416598
1635	DCTD	mRNA	42.45	43.74	41.38	63.49	57.63	61.12	42.5233	60.7467	1.00515	1.7152e-17
163786	SASS6	mRNA	18.29	19.75	22.55	4.84	4.26	3.43	20.1967	4.17667	-1.79607	9.42293e-30
164091	PAQR7	mRNA	18.25	16.34	17.44	7.56	4.95	3.68	17.3433	5.39667	-1.24896	3.01391e-09
1645	AKR1C1	mRNA	0.27	0.33	0.92	0.98	1.01	1.82	0.506667	1.27	1.75012	0.0100115
1646	AKR1C2	mRNA	0.07	0.11	0.22	0.22	0.08	0.49	0.133333	0.263333	2.0097	0.0401673
1647	GADD45A	mRNA	29.09	33.11	29.84	113.1	133.34	124.77	30.68	123.737	2.50124	1.23917e-68
1649	DDIT3	mRNA	17.72	24.85	23.65	42.47	35.13	40.78	22.0733	39.46	1.28904	2.44868e-12
1652	DDT	mRNA	227.46	216.16	204.88	302.73	350.78	376.48	216.167	343.33	1.162	1.48045e-14
165918	RNF168	mRNA	11.36	12	12.14	5.03	3.97	3.55	11.8333	4.18333	-1.02093	1.32417e-11
1663	DDX11	mRNA	48.73	45.6	49.75	15.33	13.15	10.59	48.0267	13.0233	-1.43716	1.3326e-25
167691	LCA5	mRNA	1.94	1.71	2.31	0.59	0.65	0.29	1.98667	0.51	-1.47915	6.07112e-06
168374	ZNF92	mRNA	11.76	14.78	14.45	3.55	4.31	3.22	13.6633	3.69333	-1.38769	9.27748e-14
168507	PKD1L1	mRNA	1.29	1.58	1.43	0.4	0.41	0.46	1.43333	0.423333	-1.26738	6.78049e-10
169270	ZNF596	mRNA	0.87	1.19	1.06	0.4	0.4	0.41	1.04	0.403333	-1.07328	0.0200839
169611	OLFML2A	mRNA	9.04	6.39	5	1.93	1.39	1.25	6.81	1.52333	-1.67361	1.68702e-12
170680	PSORS1C2	mRNA	0.85	1.02	2.03	0.27	0.14	0.28	1.3	0.23	-1.99183	0.0203607
170961	ANKRD24	mRNA	0.43	0.3	0.38	0.15	0.03	0.03	0.37	0.07	-2.07464	0.0261497
171392	ZNF675	mRNA	13.88	17.5	19.3	4.54	4.85	3.63	16.8933	4.34	-1.47732	6.69916e-14
1742	DLG4	mRNA	9.92	7.24	8.61	2.94	2.27	2.51	8.59	2.57333	-1.25038	2.78268e-09
1748	DLX4	mRNA	2.81	2.54	2.76	1.41	0.82	0.54	2.70333	0.923333	-1.0791	0.00670133
1760	DMPK	mRNA	9.82	7.56	7.56	1.61	1.74	1.12	8.31333	1.49	-2.07206	3.76983e-19
177	AGER	mRNA	3.21	1.82	2.01	0.45	0.12	0.28	2.34667	0.283333	-2.5692	2.76507e-05
1773	DNASE1	mRNA	6.26	4.57	6.68	1.03	0.63	1.06	5.83667	0.906667	-2.35969	9.56447e-22
1775	DNASE1L2	mRNA	0.54	0.54	0.85	0.17	0.08	0.12	0.643333	0.123333	-2.226	0.0182096
1788	DNMT3A	mRNA	1.71	1.36	1.14	1.01	0.87	0.43	1.40333	0.77	-1.04544	0.0200034
1789	DNMT3B	mRNA	5.38	5.3	5.56	1.51	1.28	1.2	5.41333	1.33	-1.50522	5.07156e-14
1795	DOCK3	mRNA	0.23	0.19	0.2	0.03	0.09	0.02	0.206667	0.0466667	-1.6471	0.0364892
18	ABAT	mRNA	2.37	2.17	1.88	0.78	0.36	0.56	2.14	0.566667	-1.44737	2.31632e-06
1801	DPH1	mRNA	11.65	11.49	9.24	19.74	14.39	17.64	10.7933	17.2567	1.1584	4.89858e-11
1802	DPH2	mRNA	28.13	27.57	23.39	42.28	34.47	40.29	26.3633	39.0133	1.04782	5.67842e-13
1815	DRD4	mRNA	1.73	2.09	2.37	0.22	0	0.18	2.06333	0.133333	-3.45862	6.99909e-06
1819	DRG2	mRNA	24.16	27.05	27.01	36.87	38.53	38.59	26.0733	37.9967	1.01652	7.58894e-14
1827	RCAN1	mRNA	10.75	12.75	12.41	22.84	24.74	29.62	11.97	25.7333	1.59699	1.09903e-19
1839	HBEGF	mRNA	10.74	12.06	11.21	56.17	35.77	36.77	11.3367	42.9033	2.39402	4.8159e-45
1843	DUSP1	mRNA	6.5	6.77	8.83	38.77	39.24	52.81	7.36667	43.6067	3.06158	1.6349e-55
1846	DUSP4	mRNA	8.36	8.82	8.5	13.13	11.01	12.81	8.56	12.3167	1.01002	1.02915e-13
1847	DUSP5	mRNA	24.6	23.91	24.05	66.71	50.65	63.01	24.1867	60.1233	1.7975	6.6818e-39
1850	DUSP8	mRNA	1.69	1.13	1.5	6.31	4.38	4.05	1.44	4.91333	2.24674	2.83645e-23
1870	E2F2	mRNA	2.03	1.93	1.51	0.52	0.38	0.26	1.82333	0.386667	-1.81475	1.04029e-07
1892	ECHS1	mRNA	83.72	92.15	90.27	118.12	136.92	141.16	88.7133	132.067	1.05698	3.4908e-13
1906	EDN1	mRNA	4.66	4.88	4.66	8.98	7.56	4.88	4.73333	7.14	1.07329	8.72018e-06
191	AHCY	mRNA	280.78	282.93	275.57	429.81	414.29	429.32	279.76	424.473	1.05381	3.41331e-23
192286	HIGD2A	mRNA	242.43	227.82	213.8	294.12	339.34	367.95	228.017	333.803	1.04322	5.64706e-12
1948	EFNB2	mRNA	11.61	9.84	9.11	15.35	14.21	17.52	10.1867	15.6933	1.12295	1.19822e-11
1951	CELSR3	mRNA	0.8	0.59	0.81	0.26	0.07	0.26	0.733333	0.196667	-1.42458	0.000265991
1952	CELSR2	mRNA	8.72	4.79	5.36	1.57	0.82	0.81	6.29	1.06667	-2.09552	4.81289e-15
1953	MEGF6	mRNA	1.32	0.99	1.51	0.07	0.05	0.04	1.27333	0.0533333	-4.18016	5.75502e-18
1954	MEGF8	mRNA	2.46	1.69	1.62	0.67	0.31	0.21	1.92333	0.396667	-1.81008	6.07583e-08
195828	ZNF367	mRNA	11.48	12.71	10.97	3.33	3.92	3.22	11.72	3.49	-1.2608	1.52106e-13
1962	EHHADH	mRNA	2.71	3.57	4.61	1.32	1.24	0.82	3.63	1.12667	-1.20085	2.3731e-05
196441	ZFC3H1	mRNA	19.03	16.68	19.08	4.38	3.01	2.9	18.2633	3.43	-1.93686	2.55034e-34
196500	PIANP	mRNA	0.42	0.66	0.61	0.16	0.07	0.08	0.563333	0.103333	-1.94337	0.00481649
197021	LCTL	mRNA	1.06	1.26	1.13	0.34	0.08	0.26	1.15	0.226667	-2.07193	0.000912781
197135	PATL2	mRNA	0.62	0.64	0.63	0.05	0.1	0.07	0.63	0.0733333	-2.67732	0.0037298
197257	LDHD	mRNA	0.77	0.3	0.64	0.04	0.12	0.12	0.57	0.0933333	-2.19023	0.0269517
197258	FUK	mRNA	2.14	1.59	1.58	0.9	0.7	0.51	1.77	0.703333	-1.16831	0.000241697
1973	EIF4A1	mRNA	973.41	981.28	954.31	1386.76	1383.08	1395.92	969.667	1388.59	1.00515	7.66678e-21
197335	WDR90	mRNA	5.12	4.43	4.59	0.74	0.55	0.5	4.71333	0.596667	-2.48724	1.60294e-24
197342	EME2	mRNA	1.23	0.79	0.88	0.16	0.07	0.1	0.966667	0.11	-2.61872	0.00573383
1978	EIF4EBP1	mRNA	182.94	184.76	171.9	316.7	347.22	385.9	179.867	349.94	1.45299	4.12364e-24
1984	EIF5A	mRNA	634.07	668.46	602.43	951.83	1008.82	1091.14	634.987	1017.26	1.15793	5.19274e-19
199221	DZIP1L	mRNA	2.65	2.55	3.08	1.06	0.73	0.44	2.76	0.743333	-1.46107	3.44281e-06
199223	TTC21A	mRNA	0.67	0.54	0.83	0.07	0.08	0.2	0.68	0.116667	-2.08588	0.000625147
199699	DAND5	mRNA	0.25	0.72	0.44	0.08	0.05	0	0.47	0.0433333	-2.91648	0.0315863
199870	FAM76A	mRNA	1.57	2.2	2.35	0.85	0.68	0.58	2.04	0.703333	-1.05736	0.00186901
1999	ELF3	mRNA	9.6	5.9	6.1	25.89	17.83	23.72	7.2	22.48	2.00391	2.09654e-22
199990	FAAP20	mRNA	57.25	49.79	57.48	70.8	81.19	104.01	54.84	85.3333	1.02647	1.30712e-07
20	ABCA2	mRNA	6.3	4.46	6.56	1.2	0.87	1.07	5.77333	1.04667	-1.97698	4.86754e-22
200030	NBPF11	mRNA	7.7	7.06	7.46	2.21	1.31	2.23	7.40667	1.91667	-1.5215	2.28345e-14
200172	SLFNL1	mRNA	0.35	0.25	0.57	0.15	0.05	0.07	0.39	0.09	-1.60913	0.0349571
200185	KRTCAP2	mRNA	120.08	129.7	131.49	160.02	194.95	234.7	127.09	196.557	1.12781	1.22695e-09
200205	IBA57	mRNA	0.5	0.47	0.42	0.75	0.74	0.81	0.463333	0.766667	1.24851	1.0181e-05
200765	TIGD1	mRNA	8.1	9.73	10.65	2.15	1.39	1.16	9.49333	1.56667	-2.1187	1.06313e-18
200895	DHFR2	mRNA	4.2	4.37	4.07	1.55	1.32	1.02	4.21333	1.29667	-1.23408	4.58001e-08
200916	RPL22L1	mRNA	76.89	77.4	74.15	118	126.47	123.78	76.1467	122.75	1.17703	3.19795e-22
201229	LYRM9	mRNA	0.75	1.13	0.91	0.25	0.27	0	0.93	0.173333	-2.39461	0.00255262
201299	RDM1	mRNA	5.97	5.21	6.48	0.69	1.39	1.02	5.88667	1.03333	-1.82554	1.30014e-05
2014	EMP3	mRNA	3.44	1.94	2.66	0.94	0.58	0.71	2.68	0.743333	-1.4894	0.0270957
201456	FBXO15	mRNA	0.07	0.1	0.22	0	0	0	0.13	0	-4.33556	0.0293365
201516	ZSCAN4	mRNA	1.73	1.03	1.56	0.37	0.2	0	1.44	0.19	-2.88391	9.73963e-06
201633	TIGIT	mRNA	0.02	0.04	0.08	0	0	0	0.0466667	0	-5.65973	0.000384666
202	CRYBG1	mRNA	19.66	17.06	17.41	7.56	6.1	4.85	18.0433	6.17	-1.07162	1.64695e-11
202333	CMYA5	mRNA	0.06	0.09	0.16	0.15	0.09	0.36	0.103333	0.2	1.43028	0.020346
202658	TRIM39-RPP21	mRNA	0	0	0	0.27	0.4	0.58	0	0.416667	5.94215	0.000230185
2027	ENO3	mRNA	2.14	2.37	3.1	0.9	0.6	0.57	2.53667	0.69	-1.40182	0.000999651
2028	ENPEP	mRNA	0.53	0.66	0.88	0.19	0.12	0.12	0.69	0.143333	-1.66512	0.0123899
203	AK1	mRNA	42.05	43.67	44.99	66.01	72.3	75.98	43.57	71.43	1.16637	1.29888e-16
203260	CCDC107	mRNA	3.57	2.42	3.38	6.49	5.04	7.27	3.12333	6.26667	1.43034	2.44482e-06
203522	INTS6L	mRNA	6.92	7.21	7.3	1.8	1.87	1.48	7.14333	1.71667	-1.71104	1.20218e-20
2036	EPB41L1	mRNA	7.18	6.7	5.06	2.47	1.98	1.74	6.31333	2.06333	-1.14761	1.06219e-08
2040	STOM	mRNA	0.11	0.41	0.21	0.75	0.36	0.48	0.243333	0.53	1.60993	0.0118969
2043	EPHA4	mRNA	0.2	0.2	0.17	0.04	0.03	0.05	0.19	0.04	-1.76335	0.0404107
2049	EPHB3	mRNA	2.17	1.03	1.04	0.6	0.41	0.3	1.41333	0.436667	-1.22453	0.00520052
204962	SLC44A5	mRNA	1.81	1.63	2.13	0.71	0.42	0.72	1.85667	0.616667	-1.5135	1.62786e-07
2073	ERCC5	mRNA	25.18	25.4	27.76	5.4	3.58	2.75	26.1133	3.91	-2.26996	6.30116e-33
2091	FBL	mRNA	254.63	236.97	220.81	329.33	350.37	357.19	237.47	345.63	1.03257	2.31327e-15
2100	ESR2	mRNA	0.55	0.59	0.6	0.1	0.03	0.09	0.58	0.0733333	-2.51844	0.000125801
211	ALAS1	mRNA	63.13	66.07	62.93	109.12	106.3	114.64	64.0433	110.02	1.2618	5.03811e-26
2125	EVPL	mRNA	7.13	5.21	5.92	2.43	1.36	1.07	6.08667	1.62	-1.44332	8.24524e-09
2132	EXT2	mRNA	40.62	45.58	49.01	77.06	70.85	73.84	45.07	73.9167	1.20214	3.33246e-23
2149	F2R	mRNA	93.95	93.27	92.29	36.17	34.09	26.23	93.17	32.1633	-1.05485	4.62752e-16
2151	F2RL2	mRNA	2.13	3.17	3.34	0.68	0.87	0.88	2.88	0.81	-1.34312	1.53792e-05
2171	FABP5	mRNA	62.36	83.51	84.95	114.58	149.27	168.7	76.94	144.183	1.40453	3.31662e-12
219285	SAMD9L	mRNA	0.93	1.25	1.41	0.07	0.07	0.06	1.19667	0.0666667	-3.71547	9.31332e-16
2193	FARSA	mRNA	62.57	65.8	63.5	130	117.15	127.5	63.9567	124.883	1.45598	2.14601e-36
2196	FAT2	mRNA	23.19	14.66	14.81	7.2	4.29	3.73	17.5533	5.07333	-1.32375	1.04285e-08
219699	UNC5B	mRNA	1.91	0.72	0.82	0.54	0.27	0.28	1.15	0.363333	-1.15699	0.0124932
2197	FAU	mRNA	505.42	530.76	532.67	666.5	842.76	849.07	522.95	786.11	1.08355	2.2908e-12
219738	FAM241B	mRNA	9.19	9.2	10.49	16.41	16.98	22.98	9.62667	18.79	1.44112	1.2385e-10
219743	TYSND1	mRNA	24.37	16.82	18.22	8.33	5.42	5	19.8033	6.25	-1.1887	8.7166e-09
219749	ZNF25	mRNA	2.75	2.6	2.67	0.87	0.71	0.88	2.67333	0.82	-1.21127	1.4414e-06
219927	MRPL21	mRNA	118.77	125.01	120.04	156.94	190.65	182.42	121.273	176.67	1.02862	4.52838e-12
220	ALDH1A3	mRNA	15.19	16.73	14.4	27.16	23.2	22.08	15.44	24.1467	1.11886	5.41088e-17
2200	FBN1	mRNA	0.13	0.17	0.17	0.05	0.03	0.06	0.156667	0.0466667	-1.2974	0.0433155
2201	FBN2	mRNA	0.07	0.06	0.08	0.13	0.14	0.3	0.07	0.19	1.90659	0.000973435
220136	CFAP53	mRNA	0.89	1.17	1.45	0.11	0.06	0.13	1.17	0.1	-3.33005	7.08842e-05
220213	OTUD1	mRNA	16.04	13.64	11.22	6.04	3.67	3.4	13.6333	4.37	-1.16963	1.91187e-07
221	ALDH3B1	mRNA	15.68	12.07	10.68	5.14	3.28	3.7	12.81	4.04	-1.18575	4.41423e-08
221120	ALKBH3	mRNA	23.46	29.58	28.87	40.43	40.77	37.05	27.3033	39.4167	1.01547	4.71834e-12
221322	TBC1D32	mRNA	2.66	2.48	3.35	0.78	0.85	0.65	2.83	0.76	-1.2873	2.85287e-07
221393	ADGRF4	mRNA	0.37	0.3	0.47	1.85	1.98	1.7	0.38	1.84333	2.76486	4.77896e-15
221468	TMEM217	mRNA	0.4	0.55	0.59	0.47	0.7	1.14	0.513333	0.77	1.43508	0.0238609
221472	FGD2	mRNA	0.16	0.05	0.18	0.56	0.25	0.2	0.13	0.336667	1.79591	0.0303976
221491	SMIM29	mRNA	18.86	19.29	20.69	35.35	36.86	40.91	19.6133	37.7067	1.40518	8.87474e-17
221662	RBM24	mRNA	2.92	3.36	3.76	0.61	0.42	0.52	3.34667	0.516667	-2.22636	1.58059e-10
221711	SYCP2L	mRNA	0.24	0.39	0.62	0.02	0.02	0	0.416667	0.0133333	-4.24159	0.00168639
221935	SDK1	mRNA	0.6	0.56	0.44	0.23	0.14	0.17	0.533333	0.18	-1.07212	0.00336031
222	ALDH3B2	mRNA	5.04	4.11	3.61	1.29	0.84	0.73	4.25333	0.953333	-1.61134	8.14266e-08
222236	NAPEPLD	mRNA	7.29	6.71	7.39	1.58	1.31	1.17	7.13	1.35333	-1.90639	2.89712e-27
222537	HS3ST5	mRNA	0.66	0.79	0.82	0.08	0.08	0.07	0.756667	0.0766667	-2.43345	0.00029411
222643	UNC5CL	mRNA	0.38	0.35	0.36	0.02	0.05	0	0.363333	0.0233333	-3.43967	0.00376178
222950	NYAP1	mRNA	0.6	0.46	0.58	0.15	0.13	0.13	0.546667	0.136667	-1.86058	0.00555975
223117	SEMA3D	mRNA	0.21	0.36	0.42	0.06	0.06	0.09	0.33	0.07	-1.73864	0.0085906
2247	FGF2	mRNA	45.48	42.56	42.36	15.73	14.33	12.84	43.4667	14.3	-1.12303	1.76453e-22
2256	FGF11	mRNA	18.5	12.52	14.92	6.03	5.2	4.9	15.3133	5.37667	-1.02297	5.67111e-07
225689	MAPK15	mRNA	2.16	1.81	2.52	0.16	0.09	0.13	2.16333	0.126667	-3.72272	5.59604e-09
226	ALDOA	mRNA	1272.77	1094.27	1066.81	1660.68	1699.32	1921.27	1144.62	1760.42	1.11788	2.58133e-15
2260	FGFR1	mRNA	0.4	0.42	0.43	0.15	0.08	0.04	0.416667	0.09	-1.81414	0.0043685
2261	FGFR3	mRNA	2.93	1.65	1.83	0.32	0.18	0.13	2.13667	0.21	-2.86589	6.18905e-12
2280	FKBP1A	mRNA	228.3	258.5	279.62	386.27	415.7	482.03	255.473	428	1.24537	2.83455e-16
22800	RRAS2	mRNA	42.12	51.06	47.44	57.51	68.73	75.85	46.8733	67.3633	1.01994	1.6876e-09
22807	IKZF2	mRNA	0.67	0.68	0.73	0.33	0.3	0.13	0.693333	0.253333	-1.11459	0.00113216
22823	MTF2	mRNA	13.44	13.61	16.02	5.39	5.02	4.87	14.3567	5.09333	-1.04339	1.1764e-12
22827	PUF60	mRNA	67.45	66.22	59.98	104.08	91.29	88.63	64.55	94.6667	1.03106	3.64999e-18
22832	CEP162	mRNA	2.25	2.24	2.37	0.57	0.35	0.36	2.28667	0.426667	-1.8603	7.04998e-10
22835	ZFP30	mRNA	1.67	1.71	1.98	0.52	0.48	0.36	1.78667	0.453333	-1.48651	4.66398e-08
22846	VASH1	mRNA	1.84	1.65	2.25	0.52	0.48	0.32	1.91333	0.44	-1.53533	2.66248e-07
22852	ANKRD26	mRNA	3.36	3.79	4.58	0.8	0.72	0.41	3.91	0.643333	-2.05766	9.63604e-19
22861	NLRP1	mRNA	13.16	10.18	12.01	3.74	2.16	1.97	11.7833	2.62333	-1.66907	2.14286e-15
22862	FNDC3A	mRNA	46.01	41.91	46.81	15.85	14.26	11.46	44.91	13.8567	-1.20921	6.34614e-20
22864	R3HDM2	mRNA	18.42	14.86	17.1	6.51	4.27	3.53	16.7933	4.77	-1.38867	3.79777e-12
22872	SEC31A	mRNA	31.54	34.19	37.05	46.55	52.15	59.99	34.26	52.8967	1.10356	1.55852e-12
22873	DZIP1	mRNA	10.66	12.86	11.88	3.73	3.86	3.27	11.8	3.62	-1.11163	6.63788e-12
22881	ANKRD6	mRNA	0.43	0.66	0.83	0.24	0.17	0.21	0.64	0.206667	-1.14426	0.023284
22891	ZNF365	mRNA	1.56	1.78	1.71	3.34	3.74	2.83	1.68333	3.30333	1.41906	1.0993e-11
22897	CEP164	mRNA	9.68	7.87	8.46	4.19	2.55	2.21	8.67	2.98333	-1.09389	2.14318e-07
22898	DENND3	mRNA	5.61	4.39	4.59	2.39	1.51	1.3	4.86333	1.73333	-1.03816	2.09329e-05
22900	CARD8	mRNA	7.62	9.46	10.86	5.97	5.12	4.56	9.31333	5.21667	-1.0319	1.26893e-06
22902	RUFY3	mRNA	6.46	6.62	8.05	2.61	2.22	2.08	7.04333	2.30333	-1.08416	1.03174e-09
22909	FAN1	mRNA	7.02	7.25	7.17	2.26	2.37	2.03	7.14667	2.22	-1.40601	1.53604e-16
22913	RALY	mRNA	134.44	132.95	120.89	210.15	190.77	171.09	129.427	190.67	1.05347	5.98979e-20
22919	MAPRE1	mRNA	130.91	156.63	148.88	200.5	240.26	257.38	145.473	232.713	1.1719	7.17995e-14
22927	HABP4	mRNA	10.44	10.03	9.26	4.57	3.22	2.34	9.91	3.37667	-1.04399	4.02175e-06
22943	DKK1	mRNA	36.84	43.65	33.41	101.37	93.35	98.46	37.9667	97.7267	1.84926	2.73652e-40
2297	FOXD1	mRNA	16.48	14.23	12.19	28.46	24.71	21.43	14.3	24.8667	1.2761	5.07304e-15
22977	AKR7A3	mRNA	0.52	0.38	0.6	0	0.08	0.05	0.5	0.0433333	-3.2569	0.0321564
22981	NINL	mRNA	0.28	0.17	0.24	0.04	0.06	0.02	0.23	0.04	-2.01154	0.0448242
22983	MAST1	mRNA	1.17	0.76	1.13	0.33	0.33	0.42	1.02	0.36	-1.02591	0.00907433
22994	CEP131	mRNA	2.61	2.22	2.54	1.18	0.67	0.62	2.45667	0.823333	-1.10497	0.000343778
22995	CEP152	mRNA	6.52	6.84	7.96	2.2	1.4	1.16	7.10667	1.58667	-1.60172	1.53952e-13
22997	IGSF9B	mRNA	0.56	0.47	0.47	1	0.69	0.78	0.5	0.823333	1.16502	0.00262334
22998	LIMCH1	mRNA	51.19	44.86	54.56	17.65	16.32	10.83	50.2033	14.9333	-1.26616	4.43555e-14
23015	GOLGA8A	mRNA	9.33	10.05	12.2	0.89	0.45	0.81	10.5267	0.716667	-3.40474	4.39508e-48
23030	KDM4B	mRNA	7.65	4.65	4.67	2.78	1.39	1.86	5.65667	2.01	-1.03748	0.000165916
23031	MAST3	mRNA	2.36	2.01	1.69	0.62	0.61	0.46	2.02	0.563333	-1.36492	5.08085e-07
2304	FOXE1	mRNA	0.56	0.42	0.6	0.16	0.07	0.09	0.526667	0.106667	-1.82846	0.00872749
23047	PDS5B	mRNA	7.83	8.06	8.68	3.16	2.48	1.72	8.19	2.45333	-1.25937	1.23432e-11
23059	CLUAP1	mRNA	11.8	11.91	11.6	4.45	4.81	2.36	11.77	3.87333	-1.08168	7.86415e-07
2306	FOXD2	mRNA	0.54	0.44	0.55	0.22	0.13	0.1	0.51	0.15	-1.28935	0.0231777
23067	SETD1B	mRNA	3.18	2.12	2.46	1.13	0.66	0.58	2.58667	0.79	-1.23376	3.21765e-06
23086	EXPH5	mRNA	7.44	8.3	10.57	2.23	2.38	2.62	8.77	2.41	-1.34788	2.82028e-14
23091	ZC3H13	mRNA	14.45	16.04	18	5.06	3.15	1.88	16.1633	3.36333	-1.74992	9.74352e-13
23092	ARHGAP26	mRNA	3.35	3.36	3.68	1.49	1.62	1.18	3.46333	1.43	-1.16542	2.77488e-10
23096	IQSEC2	mRNA	5.33	5.63	7.25	3.8	3.73	3.78	6.07	3.77	-1.09155	6.5438e-06
23098	SARM1	mRNA	0.26	0.3	0.29	0.15	0.03	0.03	0.283333	0.07	-1.50484	0.032662
23113	CUL9	mRNA	2.96	2.44	2.49	0.62	0.29	0.38	2.63	0.43	-2.11441	4.16118e-14
23114	NFASC	mRNA	0.41	0.23	0.3	0.06	0.06	0.09	0.313333	0.07	-2.11059	0.0308747
23117	NPIPB3	mRNA	25.12	22.48	27.97	3.3	1.81	2.83	25.19	2.64667	-2.77036	3.69138e-46
2312	FLG	mRNA	0.68	0.7	0.52	0.22	0.1	0.05	0.633333	0.123333	-1.89667	4.88708e-06
23126	POGZ	mRNA	11.1	10.77	10.8	4.41	3.15	3.39	10.89	3.65	-1.15291	1.01974e-14
23149	FCHO1	mRNA	1.2	1.2	1.41	0.41	0.24	0.15	1.27	0.266667	-1.77885	0.000167731
23151	GRAMD4	mRNA	1.83	1.19	1.64	0.74	0.29	0.25	1.55333	0.426667	-1.53394	6.48697e-05
23162	MAPK8IP3	mRNA	10.64	6.99	8.43	1.79	0.83	1.02	8.68667	1.21333	-2.36131	6.40051e-21
23168	RTF1	mRNA	14.02	16.61	14.87	6.07	5.66	3.18	15.1667	4.97	-1.13588	3.24428e-08
23170	TTLL12	mRNA	20.96	17.65	16.67	31.35	26.59	25.04	18.4267	27.66	1.06549	9.6226e-14
23177	CEP68	mRNA	5.38	4.63	4.81	1.86	1.61	0.95	4.94	1.47333	-1.54969	5.49708e-14
23178	PASK	mRNA	4.87	5.11	4.86	1.93	0.92	1.26	4.94667	1.37	-1.33264	3.33677e-08
23181	DIP2A	mRNA	8.1	6.31	6.49	3.69	3.14	3.11	6.96667	3.31333	-1.0364	6.13035e-09
23199	GSE1	mRNA	9.82	7.37	7.5	3.81	2.55	2.34	8.23	2.9	-1.00712	3.28097e-07
23205	ACSBG1	mRNA	0.35	0.4	0.27	0.1	0.03	0.08	0.34	0.07	-1.75461	0.0416643
23213	SULF1	mRNA	1.39	0.94	1.45	0.27	0.3	0.12	1.26	0.23	-2.00919	2.9295e-07
23215	PRRC2C	mRNA	30.04	27.41	28.56	13.96	8.28	6.79	28.67	9.67667	-1.10229	5.73823e-08
23218	NBEAL2	mRNA	8.44	5.54	5.78	2.47	1.67	1.42	6.58667	1.85333	-1.32155	4.91394e-08
23221	RHOBTB2	mRNA	15.07	11.05	12.4	6.55	4.2	3.27	12.84	4.67333	-1.04995	4.01512e-06
23223	RRP12	mRNA	18.83	17.49	14.83	31.92	22.81	20.35	17.05	25.0267	1.02603	1.47532e-09
23225	NUP210	mRNA	17.76	13.13	11.11	6.87	3.36	3.2	14	4.47667	-1.18956	3.22447e-06
23229	ARHGEF9	mRNA	6.38	6.44	6.13	2.33	2.18	1.7	6.31667	2.07	-1.1757	1.33099e-11
23230	VPS13A	mRNA	10.52	11.13	12.41	4.31	3.24	3.18	11.3533	3.57667	-1.17976	2.99456e-17
23236	PLCB1	mRNA	0.66	0.41	0.75	0.07	0.16	0.14	0.606667	0.123333	-1.85159	0.000130613
23246	BOP1	mRNA	18.05	14.41	11.8	25.88	24.57	24.8	14.7533	25.0833	1.24901	1.09917e-12
23252	OTUD3	mRNA	2.88	3.13	3.69	1.06	0.66	0.82	3.23333	0.846667	-1.41199	3.1041e-10
23253	ANKRD12	mRNA	17.67	19.41	21.43	5.12	3.32	2.01	19.5033	3.48333	-1.78228	1.84496e-15
23255	MTCL1	mRNA	5.61	4.51	4.95	2.27	1.47	1.29	5.02333	1.67667	-1.03905	1.36329e-06
23270	TSPYL4	mRNA	5.29	5.77	5.68	1.45	1.14	1.21	5.58	1.26667	-1.65471	2.0668e-16
23283	CSTF2T	mRNA	9.26	11.03	11.17	4.19	3.3	2.33	10.4867	3.27333	-1.20456	1.2853e-09
23285	KIAA1107	mRNA	3.45	3.22	3.72	0.61	0.45	0.28	3.46333	0.446667	-2.44366	4.18099e-18
23321	TRIM2	mRNA	4.01	3.89	4.14	1.4	1.23	1.13	4.01333	1.25333	-1.1583	1.01181e-10
23327	NEDD4L	mRNA	37.61	41.37	43.24	73.33	59.85	46.91	40.74	60.03	1.02936	3.11999e-12
23328	SASH1	mRNA	4.16	3.73	4.05	1.65	1.14	1.04	3.98	1.27667	-1.14355	6.78555e-09
23331	TTC28	mRNA	0.06	0.04	0.07	0.01	0.01	0.01	0.0566667	0.01	-2.69102	0.0459184
23334	SZT2	mRNA	3.96	2.98	3.21	0.93	0.49	0.46	3.38333	0.626667	-1.99759	5.3703e-18
23336	SYNM	mRNA	1.39	1.42	1.25	0.38	0.16	0.25	1.35333	0.263333	-1.87788	4.22246e-09
23354	HAUS5	mRNA	5.63	5.55	5.68	1.95	1.72	1.35	5.62	1.67333	-1.26308	8.69369e-11
23360	FNBP4	mRNA	36.72	35.76	36.9	14.85	11.21	12.12	36.46	12.7267	-1.05647	2.50677e-16
23361	ZNF629	mRNA	4.26	3.64	2.39	1.64	1.08	0.7	3.43	1.14	-1.11993	0.000215443
23363	OBSL1	mRNA	11.78	9.59	8.32	3.47	3.91	2.7	9.89667	3.36	-1.12438	3.63872e-08
23366	KIAA0895	mRNA	10.76	11.65	12.7	3.8	3.6	3.14	11.7033	3.51333	-1.24831	1.6597e-15
23398	PPWD1	mRNA	19.67	21.76	21.95	6.92	8.97	4.46	21.1267	6.78333	-1.05837	1.13282e-06
23399	CTDNEP1	mRNA	124.3	102.67	93.15	160.15	141.37	166.58	106.707	156.033	1.03449	1.13409e-11
23406	COTL1	mRNA	118.76	98.62	101.69	186.1	173.52	227.93	106.357	195.85	1.37217	9.40435e-18
23416	KCNH3	mRNA	4.18	3.41	2.55	1.47	0.98	0.99	3.38	1.14667	-1.07868	0.000214483
2342	FNTB	mRNA	5.77	5.6	4.66	7.62	9.3	13.63	5.34333	10.1833	1.43029	7.31308e-09
23423	TMED3	mRNA	73.6	72.42	71.59	131.29	119	140.36	72.5367	130.217	1.32755	8.92458e-25
23433	RHOQ	mRNA	13.17	14.09	15.16	4.35	4.62	4.03	14.14	4.33333	-1.45806	6.40051e-21
23461	ABCA5	mRNA	2.58	2.63	3.06	0.6	0.7	0.43	2.75667	0.576667	-1.81968	4.9418e-17
23463	ICMT	mRNA	19.79	22.88	21.33	28	29.97	32.67	21.3333	30.2133	1.00026	2.7562e-12
23467	NPTXR	mRNA	1.86	1.58	1.52	0.51	0.41	0.39	1.65333	0.436667	-1.43131	4.43385e-07
23480	SEC61G	mRNA	342.3	367.46	384.59	516.54	579.77	696.51	364.783	597.607	1.20926	2.95011e-13
23481	PES1	mRNA	43.66	44.96	41.32	75.33	67.82	63.91	43.3133	69.02	1.14582	1.66946e-23
23492	CBX7	mRNA	8.15	6.27	6.62	1.87	1.74	1.27	7.01333	1.62667	-1.61105	5.44082e-14
23516	SLC39A14	mRNA	35.16	36.8	33.03	57.33	49.12	60.71	34.9967	55.72	1.15901	1.95018e-17
2352	FOLR3	mRNA	0.09	0	0.36	1.21	2.43	3.71	0.15	2.45	4.47389	1.32685e-06
23524	SRRM2	mRNA	55.11	38.76	40.34	19.34	11.3	11.94	44.7367	14.1933	-1.24344	3.00166e-10
23526	ARHGAP45	mRNA	11.26	9.56	8.62	2.98	2.05	1.94	9.81333	2.32333	-1.60104	7.05377e-15
23529	CLCF1	mRNA	4.9	3.47	3.24	8.77	6.4	4.82	3.87	6.66333	1.2504	3.7164e-06
23539	SLC16A8	mRNA	0.3	0.2	0.24	0	0	0.04	0.246667	0.0133333	-3.60632	0.049698
23542	MAPK8IP2	mRNA	0.26	0.17	0.39	0.06	0.05	0.08	0.273333	0.0633333	-1.60645	0.0326567
23551	RASD2	mRNA	0.2	0.32	0.35	0	0	0	0.29	0	-5.54056	0.000421665
2356	FPGS	mRNA	36.35	30.6	24.45	56.91	53.12	61.56	30.4667	57.1967	1.37653	1.40956e-15
23581	CASP14	mRNA	9.25	7.01	6.34	2.7	3.43	0.98	7.53333	2.37	-1.18924	0.000491378
23586	DDX58	mRNA	40.65	41.81	47.29	12.42	10.41	4.74	43.25	9.19	-1.76784	3.87031e-13
23593	HEBP2	mRNA	14.31	15.43	14.24	19.53	22.88	21.97	14.66	21.46	1.03505	3.33765e-09
23603	CORO1C	mRNA	101.87	110.96	101.74	143.11	151.35	140.36	104.857	144.94	1.00437	3.32841e-19
23621	BACE1	mRNA	11.52	8.37	7.74	3.98	2.69	2.37	9.21	3.01333	-1.13532	2.49505e-07
23624	CBLC	mRNA	25.64	22.39	21.09	31.94	34.62	49.47	23.04	38.6767	1.24854	1.78935e-09
23630	KCNE5	mRNA	0.15	0.31	0.16	0.36	0.44	0.98	0.206667	0.593333	2.01998	0.0267964
23635	SSBP2	mRNA	1.49	1.83	1.64	0.42	0.49	0.49	1.65333	0.466667	-1.45663	0.000895396
23640	HSPBP1	mRNA	33.79	34.9	30.52	52.01	58.31	68.37	33.07	59.5633	1.33702	7.68041e-16
23645	PPP1R15A	mRNA	83.33	68.98	60.78	186.06	136.96	136.51	71.03	153.177	1.58471	9.09314e-24
23762	OSBP2	mRNA	5.05	4.93	6.27	10.46	8.06	6.92	5.41667	8.48	1.12341	2.13634e-09
23768	FLRT2	mRNA	4.16	3.84	4.08	1.32	1.12	1.14	4.02667	1.19333	-1.31164	4.95844e-15
23780	APOL2	mRNA	26.14	21.28	22.11	8.03	3.68	2.4	23.1767	4.70333	-1.84326	0.000246602
23788	MTCH2	mRNA	81.92	89.51	89.12	115.09	128.59	138.05	86.85	127.243	1.04159	1.15121e-13
239	ALOX12	mRNA	1.02	1.16	1.34	0.33	0.33	0.35	1.17333	0.336667	-1.4702	0.000228452
2395	FXN	mRNA	2.78	3.01	2.69	3.65	4.39	4.3	2.82667	4.11333	1.0287	4.26723e-09
24146	CLDN15	mRNA	6.04	4.45	5.19	1.59	1.28	1.55	5.22667	1.47333	-1.29583	6.31811e-06
24149	ZNF318	mRNA	10.18	8.02	10.91	3.9	2.66	2.43	9.70333	2.99667	-1.21905	7.70404e-11
245972	ATP6V0D2	mRNA	0.24	0.09	0.29	1.36	1.31	1.23	0.206667	1.3	3.15088	1.16366e-09
250	ALPP	mRNA	10.44	8.04	4.38	2.65	1.6	1.25	7.62	1.83333	-1.59376	1.43749e-06
2512	FTL	mRNA	1043.68	1135.98	1118.56	2148.62	2592.34	3288.25	1099.41	2676.4	1.78073	3.33246e-23
2521	FUS	mRNA	88.47	83.02	74.27	158.61	151.36	163.68	81.92	157.883	1.4095	2.26373e-28
2523	FUT1	mRNA	2.64	2.43	3.16	1.42	0.8	0.67	2.74333	0.963333	-1.0324	0.000694725
252995	FNDC5	mRNA	0.27	0.18	0.25	0	0	0	0.233333	0	-5.12953	0.00200236
2535	FZD2	mRNA	10.44	9.26	8.61	4.24	3.11	2.67	9.43667	3.34	-1.02282	9.85006e-08
253639	ZNF620	mRNA	0.46	0.28	0.49	0	0.09	0.07	0.41	0.0533333	-2.67928	0.00682203
253650	ANKRD18A	mRNA	3.06	3.67	3.75	1.05	1.33	0.96	3.49333	1.11333	-1.05176	1.22159e-05
253769	WDR27	mRNA	7.23	5.75	6.96	0.89	0.8	0.81	6.64667	0.833333	-2.58754	3.1785e-31
254013	ETFBKMT	mRNA	0.42	0.25	0.64	0.07	0.15	0.04	0.436667	0.0866667	-2.37226	0.00133763
254042	METAP1D	mRNA	1.85	1.88	2.31	0.84	0.49	0.61	2.01333	0.646667	-1.17522	0.000667213
254048	UBN2	mRNA	5.56	5.13	5.94	1.96	1.18	1.34	5.54333	1.49333	-1.3452	7.06593e-15
254102	EHBP1L1	mRNA	25.5	16.44	18.85	10.76	6.66	5.99	20.2633	7.80333	-1.01451	7.11423e-06
254122	SNX32	mRNA	0.18	0.15	0.14	0.6	0.87	1.25	0.156667	0.906667	3.1017	1.76712e-07
254359	ZDHHC24	mRNA	9.38	8.69	8.88	19.42	24.98	27.72	8.98333	24.04	1.10743	7.33941e-10
254887	ZDHHC23	mRNA	14.23	15	16.19	5.63	5.01	5.09	15.14	5.24333	-1.07553	1.52804e-15
254910	LCE5A	mRNA	0.29	1.12	0.62	0	0	0	0.676667	0	-4.654	0.0124613
2550	GABBR1	mRNA	15.34	13.87	17.48	2.05	0.9	1.12	15.5633	1.35667	-3.02753	1.26989e-37
255043	TMEM86B	mRNA	1.34	0.97	1.42	0.53	0.23	0.27	1.24333	0.343333	-1.35744	0.0319123
255403	ZNF718	mRNA	0.71	0.89	0.95	0.14	0.22	0.23	0.85	0.196667	-1.69648	3.00566e-05
255928	SYT14	mRNA	0.06	0.04	0.1	1.1	1.39	1.14	0.0666667	1.21	4.42014	2.84544e-32
255967	PAN3	mRNA	12.77	12.92	13.19	5.37	4.3	4.2	12.96	4.62333	-1.0234	1.83828e-13
256126	SYCE2	mRNA	4.09	3.22	3.98	0.46	0.62	1.11	3.76333	0.73	-1.82785	0.00029968
256309	CCDC110	mRNA	0.29	0.3	0.31	0.03	0.06	0	0.3	0.03	-2.97435	0.0213145
2564	GABRE	mRNA	3.44	3.1	3.87	0.39	0.37	0.15	3.47	0.303333	-3.28216	2.00313e-21
256643	BCLAF3	mRNA	2.6	2.53	2.91	1.55	0.73	0.63	2.68	0.97	-1.26042	7.87757e-08
256691	MAMDC2	mRNA	1.33	1.71	2.01	4.56	5.55	7.15	1.68333	5.75333	2.25641	9.40435e-18
256710	GLIPR1L1	mRNA	0.87	1.13	1.19	0.25	0.2	0.09	1.06333	0.18	-2.26285	2.33305e-05
257019	FRMD3	mRNA	0.26	0.49	0.33	0.07	0.05	0.09	0.36	0.07	-1.82417	0.0179558
257106	ARHGAP30	mRNA	0.45	0.35	0.57	0.2	0.06	0.08	0.456667	0.113333	-1.57961	0.0259382
257144	GCSAM	mRNA	2.55	3.11	4.44	1.07	0.87	1.22	3.36667	1.05333	-1.14248	0.000219599
25766	PRPF40B	mRNA	5.53	4.57	3.89	1.96	1.08	0.96	4.66333	1.33333	-1.37734	1.60291e-06
25793	FBXO7	mRNA	60.95	63.88	60.28	89.52	84.84	109.95	61.7033	94.77	1.10642	2.16996e-13
25796	PGLS	mRNA	41.9	36.47	38.6	55.55	63.49	76.81	38.99	65.2833	1.23388	4.6494e-12
25798	BRI3	mRNA	93.03	92.75	76.52	130.67	124.15	152.64	87.4333	135.82	1.02638	1.45241e-10
25818	KLK5	mRNA	57.7	51.3	51.29	81.4	77.76	74.93	53.43	78.03	1.01745	1.56034e-16
25828	TXN2	mRNA	102.91	110.14	103.91	142.69	162.36	175.18	105.653	160.077	1.08562	9.32155e-14
25833	POU2F3	mRNA	1.03	1.22	0.95	0.38	0.38	0.31	1.06667	0.356667	-1.10748	0.0306693
25837	RAB26	mRNA	7.74	6.39	8.33	0.73	0.69	0.5	7.48667	0.64	-3.0895	9.51487e-20
2584	GALK1	mRNA	5.1	6.21	6.49	8.64	8.52	8.5	5.93333	8.55333	1.0148	4.57638e-06
25840	METTL7A	mRNA	2.97	3.48	4.23	0.31	0.25	0.31	3.56	0.29	-3.12965	1.30407e-19
25842	ASF1A	mRNA	8.43	9.72	10.82	3.48	3.71	3.14	9.65667	3.44333	-1.0033	3.93324e-07
25844	YIPF3	mRNA	46.23	44.65	41.29	61.56	59.05	70.42	44.0567	63.6767	1.02068	3.90564e-12
25855	BRMS1	mRNA	25.48	28.93	25.91	49.61	48.3	55.77	26.7733	51.2267	1.42186	2.12687e-21
25861	WHRN	mRNA	7.24	4.29	5.36	1.42	1.16	1.29	5.63	1.29	-1.57491	4.9154e-10
25862	USP49	mRNA	1.73	1.57	1.91	0.55	0.43	0.36	1.73667	0.446667	-1.50605	4.48973e-10
25878	MXRA5	mRNA	6.24	3.38	4.03	1.59	1.05	0.73	4.55	1.12333	-1.5553	1.52349e-08
25890	ABI3BP	mRNA	1.19	1.47	1.65	0.29	0.4	0.35	1.43667	0.346667	-1.55868	1.7729e-06
25891	PAMR1	mRNA	0.09	0.16	0.13	0	0	0	0.126667	0	-4.32771	0.0268108
25907	TMEM158	mRNA	3.89	2.81	2.14	5.82	4.6	3.95	2.94667	4.79	1.17493	4.59047e-05
25915	NDUFAF3	mRNA	37.9	39.98	39.26	44.68	60.73	71.06	39.0467	58.8233	1.10492	2.47009e-08
259173	ALS2CL	mRNA	23.41	18.17	20.29	6	3.19	2.18	20.6233	3.79	-2.05724	1.13796e-15
259266	ASPM	mRNA	11.44	11.47	12.65	2.62	1.92	2.01	11.8533	2.18333	-1.92221	4.4852e-37
259295	TAS2R20	mRNA	0.6	1.22	0.9	0.15	0.07	0.23	0.906667	0.15	-2.10716	0.00286747
25939	SAMHD1	mRNA	13.98	13.68	14.29	5.44	5.52	4.26	13.9833	5.07333	-1.00323	3.51914e-11
25956	SEC31B	mRNA	2.16	1.54	1.79	0.08	0.03	0.08	1.83	0.0633333	-4.3718	1.13958e-16
25957	PNISR	mRNA	43.09	39.86	47.71	7.71	6.05	7.43	43.5533	7.06333	-2.29159	1.37144e-66
25959	KANK2	mRNA	6.02	4.47	4.7	1.64	1.14	0.99	5.06333	1.25667	-1.54428	1.63145e-11
2597	GAPDH	mRNA	12580.4	11594	11206.4	17997.6	19465	21796.8	11793.6	19753.2	1.23634	1.36203e-18
25980	AAR2	mRNA	32.26	33.68	30.26	52.65	58.02	68.88	32.0667	59.85	1.40068	4.76172e-18
25981	DNAH1	mRNA	0.21	0.21	0.26	0.01	0.02	0.03	0.226667	0.02	-2.95922	1.77537e-06
25992	SNED1	mRNA	0.16	0.26	0.21	0.03	0.03	0.07	0.21	0.0433333	-2.14431	0.0118474
25994	HIGD1A	mRNA	42	51.76	49.94	63.84	75.14	80.48	47.9	73.1533	1.10456	5.17442e-12
25999	CLIP3	mRNA	0.66	0.6	0.88	0.06	0.05	0.02	0.713333	0.0433333	-3.56825	1.04142e-05
26039	SS18L1	mRNA	12.73	11.81	12.23	3.45	2.18	2.22	12.2567	2.61667	-1.7723	7.91422e-23
26048	ZNF500	mRNA	2.53	2.27	2.44	0.92	0.72	0.35	2.41333	0.663333	-1.45178	1.65637e-05
26050	SLITRK5	mRNA	0.05	0	0.07	0.07	0.07	0.24	0.04	0.126667	2.40473	0.0445557
26053	AUTS2	mRNA	11.54	8.09	7.58	4.01	2.67	2.36	9.07	3.01333	-1.09715	3.41342e-06
26054	SENP6	mRNA	15.72	15.62	14.56	5.21	4.97	3.52	15.3	4.56667	-1.21383	7.6324e-14
26058	GIGYF2	mRNA	12.25	12.23	12.69	6.17	3.42	2.61	12.39	4.06667	-1.14684	7.97357e-07
26073	POLDIP2	mRNA	65.62	63.83	61.52	101.03	105.44	117.96	63.6567	108.143	1.25268	2.54508e-20
26084	ARHGEF26	mRNA	0.16	0.01	0.07	0.23	0.18	0.35	0.08	0.253333	2.42531	0.00389156
26092	TOR1AIP1	mRNA	29.14	32.82	30.98	54.48	59.98	62.33	30.98	58.93	1.40673	2.88949e-26
26100	WIPI2	mRNA	17.06	18.04	16.68	25.15	27.59	27.72	17.26	26.82	1.12483	6.44927e-17
26118	WSB1	mRNA	57.6	53.89	63.82	15.46	14.55	17.74	58.4367	15.9167	-1.635	5.44183e-32
26140	TTLL3	mRNA	1.03	0.53	0.82	0	0.05	0.13	0.793333	0.06	-3.35346	1.253e-05
26146	TRAF3IP1	mRNA	3.39	3.39	3.8	1.2	1.12	0.58	3.52667	0.966667	-1.45917	9.85006e-08
26149	ZNF658	mRNA	6.13	6.25	5.35	2.02	2.16	1.03	5.91	1.73667	-1.33521	4.42664e-08
26152	ZNF337	mRNA	10.86	11.05	10.72	3.84	3.42	1.95	10.8767	3.07	-1.44382	5.63518e-12
2617	GARS	mRNA	134.36	156.62	144.35	201.26	199.41	224.66	145.11	208.443	1.0129	3.52727e-14
26212	OR2B6	mRNA	0.58	0.69	1.23	0.08	0.09	0	0.833333	0.0566667	-3.34566	0.0285472
26233	FBXL6	mRNA	9.91	10.41	8.67	12.44	13.13	15.84	9.66333	13.8033	1.00268	2.8495e-07
26259	FBXW8	mRNA	6.16	6.23	7.2	2.47	1.66	1.4	6.53	1.84333	-1.39259	1.95534e-13
26260	FBXO25	mRNA	25.17	26.39	27.65	39.69	38.87	43.25	26.4033	40.6033	1.04	4.1639e-13
26261	FBXO24	mRNA	0.2	0.28	0.24	0	0.03	0.04	0.24	0.0233333	-3.36022	0.0243786
26262	TSPAN17	mRNA	32.66	29.31	26.22	44.37	38.42	45.42	29.3967	42.7367	1.01084	3.55051e-12
26267	FBXO10	mRNA	2.92	3.35	3.61	0.98	0.58	0.7	3.29333	0.753333	-1.56302	1.96119e-08
2627	GATA6	mRNA	1.76	1.54	1.48	3.31	2.66	2.84	1.59333	2.93667	1.36212	1.21913e-09
26270	FBXO6	mRNA	3.58	3.87	3.11	6.14	4.04	6.37	3.52	5.51667	1.05996	0.000214067
26284	ERAL1	mRNA	35.35	38.01	37.2	53.17	50.36	56.32	36.8533	53.2833	1.01789	8.6267e-15
26287	ANKRD2	mRNA	34.95	36.97	31.88	11.58	9.67	6.53	34.6	9.26	-1.43073	9.32155e-14
2633	GBP1	mRNA	1.06	1.23	2.02	0.16	0.39	0.33	1.43667	0.293333	-1.82599	0.00023663
26353	HSPB8	mRNA	12.59	16.59	15.51	30.77	34	54.33	14.8967	39.7	1.91617	2.14895e-16
26469	PTPN18	mRNA	3.88	3.5	3.18	0.91	1.08	0.84	3.52	0.943333	-1.416	1.10691e-07
26472	PPP1R14B	mRNA	199.35	197.63	190.15	361.46	388.69	432.37	195.71	394.173	1.50229	1.26876e-27
2649	NR6A1	mRNA	3.33	2.41	2.59	1.05	0.65	1.09	2.77667	0.93	-1.43864	1.47061e-09
26511	CHIC2	mRNA	5.47	5.61	6.33	10.32	11.68	13.86	5.80333	11.9533	1.20056	1.02209e-08
26517	TIMM13	mRNA	28.51	23.53	24.04	43.05	47.2	47.96	25.36	46.07	1.35214	2.77932e-19
26525	IL36RN	mRNA	1.25	1.17	0.92	2.61	1.85	1.31	1.11333	1.92333	1.25801	0.000284147
26586	CKAP2	mRNA	65.11	73.92	80.1	21.6	24.06	18.26	73.0433	21.3067	-1.29862	6.84166e-19
26589	MRPL46	mRNA	17.15	18.12	17.58	25.71	25.07	25.14	17.6167	25.3067	1.00877	9.06443e-10
2661	GDF9	mRNA	0.53	0.42	0.64	0.13	0.02	0.26	0.53	0.136667	-1.73432	0.0454218
266747	RGL4	mRNA	1.37	0.85	1.16	0.37	0.08	0.16	1.12667	0.203333	-1.99987	0.000514583
2669	GEM	mRNA	3.98	4.64	5.54	15.76	16.34	31.86	4.72	21.32	2.67756	1.0477e-21
268	AMH	mRNA	1.01	1.09	1.28	0.32	0.39	0.25	1.12667	0.32	-1.33986	0.0281053
269	AMHR2	mRNA	0.13	0.1	0.14	0.25	0.4	0.82	0.123333	0.49	2.27369	0.0317721
26953	RANBP6	mRNA	66.95	73.15	77.61	20.26	18.9	12.6	72.57	17.2533	-1.64333	6.45146e-24
2696	GIPR	mRNA	0.98	0.83	1.69	0.22	0.11	0.14	1.16667	0.156667	-2.34134	0.000136869
27000	DNAJC2	mRNA	29.23	33.55	31.3	10.73	6.97	3.24	31.36	6.98	-1.58809	0.000911503
27030	MLH3	mRNA	3.73	3.54	4.54	1.07	1.34	1.07	3.93667	1.16	-1.36013	6.11633e-11
27031	NPHP3	mRNA	5.03	4.63	5.26	1.68	1.3	1.4	4.97333	1.46	-1.28501	5.04824e-12
27040	LAT	mRNA	0.79	1	0.56	0.1	0.19	0.11	0.783333	0.133333	-2.13097	0.0181345
27042	UTP25	mRNA	4.44	4.98	4.29	7.3	7.28	6.8	4.57	7.12667	1.12544	1.40977e-16
27071	DAPP1	mRNA	1.73	2.24	2.8	4.08	5.76	5.62	2.25667	5.15333	1.64136	4.05094e-10
27089	UQCRQ	mRNA	80.11	91.23	86.28	97.7	129.59	141.62	85.8733	122.97	1.01514	1.63741e-08
27095	TRAPPC3	mRNA	49.29	55.39	49.81	76.5	75.65	72.99	51.4967	75.0467	1.02396	3.56212e-16
27111	SDCBP2	mRNA	1.98	1.87	1.38	4.22	4.63	5.76	1.74333	4.87	1.98719	1.00312e-10
27141	CIDEB	mRNA	0.93	0.37	0.69	0.12	0.02	0.09	0.663333	0.0766667	-2.8013	0.000113743
27158	NDOR1	mRNA	9.94	9.65	8.56	3.85	2.61	2.34	9.38333	2.93333	-1.25688	9.62369e-12
27166	PRELID1	mRNA	415.73	406.23	403.2	677.01	726.1	682.16	408.387	695.09	1.25499	1.0141e-28
2717	GLA	mRNA	32.24	37.41	41.14	47.84	53.5	60.75	36.93	54.03	1.04211	1.15984e-09
27178	IL37	mRNA	0.75	0.77	0.83	0.3	0	0.14	0.783333	0.146667	-3.38643	0.000319868
272	AMPD3	mRNA	2.16	2.02	2.04	3.88	2.87	3.24	2.07333	3.33	1.16482	1.07698e-08
27242	TNFRSF21	mRNA	8.4	9.85	9.25	16.65	16.86	16.64	9.16667	16.7167	1.35374	2.21937e-22
27249	MMADHC	mRNA	82.03	95.32	91.74	123.71	141.85	177.88	89.6967	147.813	1.21753	6.26724e-12
27257	LSM1	mRNA	23.08	26.88	26.72	31.91	34.54	44.34	25.56	36.93	1.02629	1.04314e-07
27289	RND1	mRNA	1.26	1.27	1.62	2.53	2.74	5.25	1.38333	3.50667	1.84506	2.59254e-06
27294	DHDH	mRNA	1.34	0.77	1.47	2.56	3.59	5.15	1.19333	3.76667	2.09751	2.21515e-06
2731	GLDC	mRNA	0.11	0.15	0.23	0.39	0.56	0.51	0.163333	0.486667	2.0693	0.00030768
27333	GOLIM4	mRNA	11.81	11.19	11.15	3.56	2.55	1.63	11.3833	2.58	-1.64361	4.25073e-14
27335	EIF3K	mRNA	328.77	356.36	342.49	469	586.9	620.83	342.54	558.91	1.20268	3.13395e-14
2739	GLO1	mRNA	154.25	171.96	176.54	200.54	251.44	264.48	167.583	238.82	1.00608	3.62778e-10
275	AMT	mRNA	2.55	2.08	3.45	0.07	0	0.19	2.69333	0.0866667	-4.51175	7.50638e-11
2769	GNA15	mRNA	52.28	48.11	46.39	95.79	80.65	83.02	48.9267	86.4867	1.30367	1.0461e-27
2773	GNAI3	mRNA	55.08	63.58	61.59	74.19	88.17	97.12	60.0833	86.4933	1.01993	1.07805e-10
2774	GNAL	mRNA	1.22	0.86	1.17	0.26	0.34	0.33	1.08333	0.31	-1.32546	0.00034019
2781	GNAZ	mRNA	0.52	0.48	0.56	0.13	0.23	0.09	0.52	0.15	-1.36193	0.0372387
2783	GNB2	mRNA	70.5	58.41	51.17	88.28	85.36	106.55	60.0267	93.3967	1.12809	6.68987e-11
2784	GNB3	mRNA	0.84	0.26	0.71	0.04	0	0	0.603333	0.0133333	-4.74935	0.00255361
2787	GNG5	mRNA	161.44	178.03	154.47	237.54	269.14	294.87	164.647	267.183	1.19182	5.89508e-15
2796	GNRH1	mRNA	1.49	1.41	1.79	0.54	0.22	0.37	1.56333	0.376667	-1.56338	0.00197102
280	AMY2B	mRNA	0.94	1.12	1.04	0.06	0.03	0.07	1.03333	0.0533333	-3.72068	1.5198e-05
2801	GOLGA2	mRNA	31.08	27.49	26.3	13.19	8.86	7.47	28.29	9.84	-1.06002	7.38123e-09
2803	GOLGA4	mRNA	26.2	29.74	34.4	13.26	8.09	6.57	30.1133	9.30667	-1.21504	4.48949e-09
2806	GOT2	mRNA	163.69	183.7	181.38	297.34	316.81	343.67	176.257	319.273	1.34803	3.7309e-24
2824	GPM6B	mRNA	0.04	0.14	0.13	0	0	0	0.103333	0	-4.58451	0.0163371
2825	GPR1	mRNA	0.3	0.27	0.42	0.04	0.05	0.04	0.33	0.0433333	-2.69319	0.0462651
282617	IFNL3	mRNA	9.83	9.18	6.98	2.63	2.82	0.29	8.66333	1.91333	-1.73464	0.00118825
2829	XCR1	mRNA	0.09	0.09	0.18	0	0	0	0.12	0	-4.499	0.0166176
282974	STK32C	mRNA	23.87	20.63	22.3	5.48	4.1	4.55	22.2667	4.71	-1.75887	3.00011e-11
282996	RBM20	mRNA	0.28	0.6	0.55	0.11	0.09	0.1	0.476667	0.1	-1.73475	0.000644255
283232	TMEM80	mRNA	7.41	6.53	6.03	2.65	1.59	2.24	6.65667	2.16	-1.19014	6.09524e-05
283234	CCDC88B	mRNA	1.8	1.61	2.07	0.57	0.41	0.58	1.82667	0.52	-1.00716	0.0019802
283248	RCOR2	mRNA	0.24	0.42	0.43	0.11	0.04	0.04	0.363333	0.0633333	-2.20558	0.0392381
283358	B4GALNT3	mRNA	0.48	0.33	0.43	0.12	0.09	0.04	0.413333	0.0833333	-1.8052	0.021764
283450	HECTD4	mRNA	2.41	1.77	2.24	0.81	0.5	0.63	2.14	0.646667	-1.25111	3.05294e-09
283629	TSSK4	mRNA	0.7	0.48	0.63	0	0.09	0.14	0.603333	0.0766667	-2.39988	0.0303827
283870	BRICD5	mRNA	1.27	0.93	0.95	0.15	0.17	0	1.05	0.106667	-2.83644	0.0130132
284001	CCDC57	mRNA	4.43	3.12	3.07	1.22	0.77	0.91	3.54	0.966667	-2.02993	3.14261e-14
284023	RNF227	mRNA	1.3	1.16	1.08	0.4	0.11	0.13	1.18	0.213333	-2.05433	0.00028711
284110	GSDMA	mRNA	0.4	0.75	1.01	0.05	0.14	0.11	0.72	0.1	-2.66032	0.00619706
284207	METRNL	mRNA	9.36	7.96	9	12.67	11.8	13.73	8.77333	12.7333	1.02411	3.98547e-08
284297	SSC5D	mRNA	0.18	0.06	0.07	0	0	0	0.103333	0	-4.62792	0.0148103
284338	PRR19	mRNA	0.55	0.71	0.99	1.66	0.75	1.59	0.75	1.33333	1.33384	0.0190471
284339	TMEM145	mRNA	2.72	2.11	2.32	0.63	0.77	0.81	2.38333	0.736667	-1.0878	0.00526555
284353	NKPD1	mRNA	0.16	0.04	0.14	0	0	0	0.113333	0	-4.77981	0.00824124
284361	EMC10	mRNA	19.91	15	15.04	28.91	23.42	27.26	16.65	26.53	1.15901	7.27197e-12
2844	GPR21	mRNA	0	0	0.05	0.03	0.03	0.12	0.0166667	0.06	4.5418	0.00878563
284443	ZNF493	mRNA	0.51	1.13	0.94	0.17	0.08	0.15	0.86	0.133333	-2.33133	4.22876e-05
2845	GPR22	mRNA	0	0	0	0.1	0.05	0.08	0	0.0766667	4.54416	0.0316326
284611	FAM102B	mRNA	7.22	6.76	8.53	2.97	2.32	2.14	7.50333	2.47667	-1.1174	2.90671e-10
284695	ZNF326	mRNA	5.47	6.95	7.03	2.68	2.56	1.57	6.48333	2.27	-1.00065	1.39491e-06
284805	C20orf203	mRNA	0.19	0.17	0.19	0.03	0.03	0	0.183333	0.02	-3.11688	0.0136432
284992	CCDC150	mRNA	2.52	3.23	3.35	0.74	0.65	0.42	3.03333	0.603333	-1.64603	4.12705e-07
28514	DLL1	mRNA	3.11	1.59	2.04	0.51	0.51	0.48	2.24667	0.5	-1.67677	8.13963e-06
285141	ERICH2	mRNA	4.2	4.92	4.61	1.46	1.58	1.06	4.57667	1.36667	-1.2998	0.000569628
285180	RUFY4	mRNA	0.13	0.18	0.13	0	0	0	0.146667	0	-4.57615	0.0129181
285268	ZNF621	mRNA	2.44	2.65	3.08	0.97	0.75	0.91	2.72333	0.876667	-1.02098	4.24286e-06
285331	CCDC66	mRNA	4.14	4.95	5.03	0.96	0.81	0.52	4.70667	0.763333	-2.12577	3.62048e-15
285368	PRRT3	mRNA	0.64	0.64	0.41	0.19	0.11	0.18	0.563333	0.16	-1.37816	0.0248548
285464	CRIPAK	mRNA	2.87	3.12	4.05	0.96	0.82	0.6	3.34667	0.793333	-1.59688	1.00432e-09
285489	DOK7	mRNA	3	2.01	1.54	3.59	2.73	3.78	2.18333	3.36667	1.10834	0.000455926
285753	CEP57L1	mRNA	11.1	14.38	14.23	3.73	4.16	2.74	13.2367	3.54333	-1.31107	2.64586e-11
285955	SPDYE1	mRNA	0.89	1.31	1.47	0.22	0.55	0.56	1.22333	0.443333	-1.00616	0.0496066
285989	ZNF789	mRNA	6.1	7.73	9.52	1.76	3.81	3.48	7.78333	3.01667	-1.5872	9.84522e-10
286205	SCAI	mRNA	2.24	2.51	3.41	0.77	0.86	0.81	2.72	0.813333	-1.32834	1.98994e-10
286343	LURAP1L	mRNA	0.21	0.49	0.22	0.94	1.03	1.26	0.306667	1.07667	2.4353	8.07844e-06
286827	TRIM59	mRNA	20.2	23.05	25.06	7.43	6.91	5.69	22.77	6.67667	-1.29073	5.12705e-18
2873	GPS1	mRNA	54.01	55.1	53.73	94.64	99.35	104.59	54.28	99.5267	1.36166	1.15327e-26
2877	GPX2	mRNA	0.7	0.65	1.27	1.85	1.62	2.59	0.873333	2.02	1.70653	0.00171745
288	ANK3	mRNA	3.1	2.6	2.68	0.8	0.61	0.55	2.79333	0.653333	-1.51503	3.90505e-13
2887	GRB10	mRNA	9.65	5.73	6.82	2.59	1.45	1.06	7.4	1.7	-1.63258	1.75629e-08
28951	TRIB2	mRNA	1.38	1.37	1.51	0.25	0.1	0.19	1.42	0.18	-2.48668	1.30792e-09
28952	CCDC22	mRNA	8.98	7.71	8.54	13.24	11.39	12.64	8.41	12.4233	1.04477	1.26536e-10
28968	SLC6A16	mRNA	0.36	0.27	0.62	0	0.05	0.05	0.416667	0.0333333	-3.25763	0.00244041
28972	SPCS1	mRNA	155.21	174.88	162.95	216.98	253.58	256.51	164.347	242.357	1.05223	2.42189e-13
28973	MRPS18B	mRNA	151.07	167.86	167.12	246.1	257.03	288.66	162.017	263.93	1.20759	1.80025e-18
28974	C19orf53	mRNA	119.43	119.52	121.96	169.58	197	152.23	120.303	172.937	1.00936	1.47158e-13
28981	IFT81	mRNA	9.42	9.2	9.17	2.37	2.17	1.2	9.26333	1.91333	-1.86316	1.33659e-16
28987	NOB1	mRNA	104.3	94.97	97.19	153.91	141.09	138.33	98.82	144.443	1.03131	1.07022e-20
28989	NTMT1	mRNA	24.03	24.02	21.97	40.47	37.01	38.47	23.34	38.65	1.1386	5.68241e-17
28991	COMMD5	mRNA	19.05	21.06	17.43	30.95	29.82	32.14	19.18	30.97	1.19276	1.99549e-14
2905	GRIN2C	mRNA	0.13	0.18	0.27	0.02	0.08	0.05	0.193333	0.05	-2.20964	0.018007
29057	FAM156A	mRNA	9.69	6.42	7.19	1.88	1.43	0.69	7.76667	1.33333	-2.22627	4.29041e-13
29062	WDR91	mRNA	4.11	4.83	4.59	1.71	1.09	1.21	4.51	1.33667	-1.28293	1.49628e-08
29070	CCDC113	mRNA	0.78	0.86	0.89	0.12	0.18	0.2	0.843333	0.166667	-2.00125	8.22711e-06
29086	BABAM1	mRNA	84.43	86.76	79.79	112.76	123	132.25	83.66	122.67	1.03967	1.04941e-13
29088	MRPL15	mRNA	27.62	32.94	27.93	45.69	48.92	45.1	29.4967	46.57	1.15083	2.05588e-16
29095	ORMDL2	mRNA	18.33	18.94	14.66	25.43	32.81	37.44	17.31	31.8933	1.37746	4.26422e-11
29099	COMMD9	mRNA	20.74	21.75	21.95	35.88	44.71	46.73	21.48	42.44	1.42705	3.51012e-19
29100	TMEM208	mRNA	35.29	41.71	38.31	84.74	94.29	108.78	38.4367	95.9367	1.81159	3.74763e-26
29107	NXT1	mRNA	22.56	26.34	26.29	33.65	33.73	40.08	25.0633	35.82	1.00601	3.41198e-09
29109	FHOD1	mRNA	11.94	9.8	9.55	4.85	3.71	2.61	10.43	3.72333	-1.03407	4.17921e-06
29121	CLEC2D	mRNA	3.34	3.61	4.19	0.87	0.98	0.88	3.71333	0.91	-1.53767	1.58756e-12
29123	ANKRD11	mRNA	17.11	13.72	12.32	5.84	3.05	2.96	14.3833	3.95	-1.39887	7.94444e-10
29126	CD274	mRNA	40.11	43.06	42.54	141.64	131.85	157.92	41.9033	143.803	2.03133	3.65358e-66
29128	UHRF1	mRNA	14.33	15.05	10.15	3.76	2.77	2.13	13.1767	2.88667	-1.72421	9.66658e-15
292	SLC25A5	mRNA	625.43	614.72	600.97	873.41	968.56	1083.52	613.707	975.163	1.16109	2.75372e-16
2925	GRPR	mRNA	0.47	0.65	0.92	0.11	0.17	0.03	0.68	0.103333	-2.24914	0.00383904
293	SLC25A6	mRNA	160.22	130.92	119.07	219.14	191.69	202.47	136.737	204.433	1.06374	1.38128e-13
2931	GSK3A	mRNA	44.03	41.01	35.05	62.25	50.61	61.63	40.03	58.1633	1.02148	1.01912e-11
2950	GSTP1	mRNA	1003.64	971.4	1052.7	1550.91	1680.2	1938.35	1009.25	1723.15	1.26559	1.47527e-18
2979	GUCA1B	mRNA	1.21	0.97	1.13	0.19	0.41	0.44	1.10333	0.346667	-1.17782	0.0392586
29799	YPEL1	mRNA	0.7	0.84	0.8	0.18	0.15	0.14	0.78	0.156667	-1.87081	0.000139304
2987	GUK1	mRNA	66.81	63.82	61.53	100.14	118.33	123.89	64.0533	114.12	1.3332	3.1676e-18
29896	TRA2A	mRNA	38.67	41.81	42.77	16.63	13.64	12.43	41.0833	14.2333	-1.119	2.05186e-15
29907	SNX15	mRNA	13.76	12.87	11.19	18.38	18.81	21.01	12.6067	19.4	1.08116	1.44807e-10
29911	HOOK2	mRNA	19.04	14.68	19.12	5.35	4.47	3.98	17.6133	4.6	-1.55483	1.07556e-17
29914	UBIAD1	mRNA	4.92	4.92	4.66	6.98	7.03	8.32	4.83333	7.44333	1.08242	5.28882e-10
29916	SNX11	mRNA	12.4	13.44	11.98	18.19	15.24	22.22	12.6067	18.55	1.01629	5.89392e-08
2992	GYG1	mRNA	20.08	23.09	21.51	46.49	45.76	52.58	21.56	48.2767	1.6512	1.19585e-29
29923	HILPDA	mRNA	64.98	39.33	39.4	14.73	14.1	13.05	47.9033	13.96	-1.29155	1.91958e-09
29928	TIMM22	mRNA	14.35	14.68	14.63	21.89	24.15	26.28	14.5533	24.1067	1.21902	2.89674e-14
29941	PKN3	mRNA	2.47	2.13	1.61	1.07	0.66	0.46	2.07	0.73	-1.03969	0.00390171
29943	PADI1	mRNA	0.31	0.43	0.54	0.09	0.04	0.06	0.426667	0.0633333	-2.42911	0.00263144
29948	OSGIN1	mRNA	3.71	2.91	3.11	12.09	10.34	15.19	3.24333	12.54	2.4403	5.07296e-27
29950	SERTAD1	mRNA	5.73	5.63	5.31	11.55	11.43	22.07	5.55667	15.0167	1.93587	5.77568e-11
29956	CERS2	mRNA	61.34	62.49	59.7	90.34	81.57	89.69	61.1767	87.2	1.0069	6.83082e-18
29959	NRBP1	mRNA	72.32	71.04	70.47	133.71	132.61	147.28	71.2767	137.867	1.43674	5.22258e-31
29964	PRICKLE4	mRNA	1.8	1.97	2.77	0.76	0.34	0.24	2.18	0.446667	-1.8042	0.000724685
29967	LRP12	mRNA	6.66	7.14	7.43	11.42	12.03	12.15	7.07667	11.8667	1.23305	2.18024e-17
29984	RHOD	mRNA	78.01	71.07	66.91	96.24	101.45	117.7	71.9967	105.13	1.03527	2.66721e-11
29990	PILRB	mRNA	26.96	26.4	30.63	4.32	3.44	2.83	27.9967	3.53	-2.50404	5.08606e-37
30008	EFEMP2	mRNA	3.5	2.11	3.6	0.46	0.27	0.26	3.07	0.33	-2.74202	1.72249e-09
3002	GZMB	mRNA	0.16	0.17	0.85	1.87	1.94	5.03	0.393333	2.94667	3.43492	1.61568e-06
3005	H1F0	mRNA	129.1	83.22	80.39	40.63	21.48	13.28	97.57	25.13	-1.50278	0.00496555
3008	HIST1H1E	mRNA	0.83	0.96	0.66	3.36	4.1	4.58	0.816667	4.01333	2.78969	5.75845e-08
3013	HIST1H2AD	mRNA	0	0.42	0	0.25	1.47	1.4	0.14	1.04	3.49084	0.0489772
302	ANXA2	mRNA	1262.18	1385.28	1405.1	4034.09	3898.26	3766.35	1350.85	3899.57	2.0074	3.82997e-86
3028	HSD17B10	mRNA	97.69	107.97	104.45	130.19	168.69	175.35	103.37	158.077	1.1081	5.16276e-11
3046	HBE1	mRNA	2.26	2.55	1.67	3.4	4.99	5.43	2.16	4.60667	1.58561	0.000196527
3052	HCCS	mRNA	21.14	24.09	22.39	29.84	33.12	36.19	22.54	33.05	1.03805	1.99694e-11
3070	HELLS	mRNA	14.48	16.73	16.65	6.95	7.78	6.34	15.9533	7.02333	-1.11795	1.37989e-14
308	ANXA5	mRNA	207.42	245.58	246.32	316.42	322.31	381.14	233.107	339.957	1.03674	2.90643e-12
30819	KCNIP2	mRNA	1.05	0.95	0.58	0.04	0	0.12	0.86	0.0533333	-3.56411	0.000459298
30845	EHD3	mRNA	0.23	0.22	0.17	0	0	0.02	0.206667	0.00666667	-4.44654	0.00521911
30851	TAX1BP3	mRNA	66.36	73.15	67.23	143.1	148.56	158.8	68.9133	150.153	1.6138	1.07565e-34
3092	HIP1	mRNA	13.4	11.63	12.92	5.19	4.22	3.12	12.65	4.17667	-1.11673	3.01916e-11
30968	STOML2	mRNA	103.39	113.01	111.62	151.57	165.3	158.61	109.34	158.493	1.02221	3.1166e-16
31	ACACA	mRNA	20.34	16.48	17.91	8.18	5.61	5.35	18.2433	6.38	-1.04257	2.37973e-10
311	ANXA11	mRNA	65.38	51.77	47.47	87.77	80.24	91.4	54.8733	86.47	1.12787	6.75864e-13
3112	HLA-DOB	mRNA	1.56	1.57	2.3	0.05	0.36	0.12	1.81	0.176667	-2.88539	0.000123315
3148	HMGB2	mRNA	91.37	108.1	110.05	31.1	34.04	20.31	103.173	28.4833	-1.37768	1.84909e-14
3157	HMGCS1	mRNA	79.32	81.71	95.15	21.42	20.52	22.41	85.3933	21.45	-1.40666	1.66129e-27
3159	HMGA1	mRNA	236.34	184.37	162.78	419.36	358.74	395.43	194.497	391.177	1.49243	1.40743e-21
3161	HMMR	mRNA	51.81	59.88	69.57	12.66	13.48	7.23	60.42	11.1233	-1.96286	4.5347e-22
3162	HMOX1	mRNA	9.05	9.7	10.88	17.48	19.97	20.79	9.87667	19.4133	1.46633	4.53098e-16
3169	FOXA1	mRNA	0.73	0.88	1.49	1.83	2.2	2.27	1.03333	2.1	1.52208	2.52536e-06
317	APAF1	mRNA	5.98	5.97	6.65	1.81	1.69	1.24	6.2	1.58	-1.60467	9.27551e-22
3187	HNRNPH1	mRNA	182.52	185.07	193.09	69.86	66.08	51.8	186.893	62.58	-1.30125	2.07672e-23
3196	TLX2	mRNA	0.36	0.03	0.39	0.03	0	0	0.26	0.01	-3.88241	0.0391672
3199	HOXA2	mRNA	0.32	0.88	1.17	0.12	0.09	0.18	0.79	0.13	-2.11432	0.0201657
3200	HOXA3	mRNA	5.05	4.59	3.97	1.22	1.08	0.79	4.53667	1.03	-1.67388	3.14548e-11
3213	HOXB3	mRNA	5.18	5.37	5.23	1.89	1.11	1.56	5.26	1.52	-1.40967	7.58373e-09
3221	HOXC4	mRNA	1.72	1.17	1.11	0.44	0.14	0.19	1.33333	0.256667	-1.94013	0.00366821
3223	HOXC6	mRNA	2.84	2.95	1.98	0.75	0.71	0.33	2.59	0.596667	-1.61344	0.000357823
3224	HOXC8	mRNA	1.6	0.93	1.05	0.47	0.2	0.13	1.19333	0.266667	-1.67133	0.00560188
3241	HPCAL1	mRNA	32.26	28.86	26.75	52.72	51.19	57.99	29.29	53.9667	1.35987	3.43087e-20
3265	HRAS	mRNA	51.61	42.5	32.78	66.19	69.9	73.28	42.2967	69.79	1.20612	1.5353e-10
3274	HRH2	mRNA	0.13	0.19	0.18	0	0	0.01	0.166667	0.00333333	-3.82237	0.0295959
3276	PRMT1	mRNA	183.34	175.6	167.36	293.35	281.42	306.37	175.433	293.713	1.2329	1.25849e-24
3280	HES1	mRNA	26.19	21.19	22.28	35.3	42.06	54.1	23.22	43.82	1.41339	3.58521e-12
3294	HSD17B2	mRNA	0.05	0.16	0.38	0.67	0.96	0.39	0.196667	0.673333	2.26893	0.0125443
3299	HSF4	mRNA	4.45	2.85	4.33	0.26	0.29	0.39	3.87667	0.313333	-3.23509	5.44796e-16
3312	HSPA8	mRNA	664.05	723.44	684.09	1067.79	1076.35	1137.54	690.527	1093.89	1.1649	6.23824e-23
3339	HSPG2	mRNA	2.94	1.87	2.01	0.56	0.26	0.34	2.27333	0.386667	-2.08198	5.6686e-15
3364	HUS1	mRNA	14.9	16.29	16.96	37.68	40.11	46.84	16.05	41.5433	1.72218	5.38688e-27
3371	TNC	mRNA	10.22	9.49	10.89	17.2	16.31	21.49	10.2	18.3333	1.31586	6.59717e-17
338376	IFNE	mRNA	1.24	1.55	0.95	0.15	0	0.32	1.24667	0.156667	-2.48099	0.00308614
338440	ANO9	mRNA	8.24	7.78	10.68	1.51	1.55	1.81	8.9	1.62333	-2.08459	2.04672e-22
338707	B4GALNT4	mRNA	5.13	3.6	4.61	1.18	0.71	0.85	4.44667	0.913333	-1.81851	1.78839e-11
338821	SLCO1B7	mRNA	1.26	1.2	1.47	0.23	0.21	0.53	1.31	0.323333	-1.5416	0.00984935
339105	PRSS53	mRNA	3.8	2.74	3.71	0.92	0.57	0.63	3.41667	0.706667	-1.87453	1.16463e-09
339327	ZNF546	mRNA	0.22	0.21	0.32	0.1	0.03	0.04	0.25	0.0566667	-1.63539	0.0113437
339451	KLHL17	mRNA	4.55	4.05	4.69	1.14	0.82	1.16	4.43	1.04	-1.60783	1.40548e-09
339488	TFAP2E	mRNA	0.58	0.4	0.66	0.1	0.04	0.01	0.546667	0.05	-3.18466	5.1413e-07
339500	ZNF678	mRNA	1.19	1.53	1.75	0.68	0.42	0.47	1.49	0.523333	-1.02851	0.000150021
339665	SLC35E4	mRNA	1.78	1.83	1.66	4.23	3.04	4.84	1.75667	4.03667	1.64126	1.5353e-10
3399	ID3	mRNA	10.08	10.6	11.39	24.05	26.02	46.25	10.69	32.1067	2.09055	1.153e-15
340252	ZNF680	mRNA	13.03	14.88	17.52	4.59	4.66	5.63	15.1433	4.96	-1.18022	2.54951e-10
340267	COL28A1	mRNA	1.26	1.18	1.58	0.6	0.33	0.23	1.34	0.386667	-1.36717	0.00163459
340277	FAM221A	mRNA	0.12	0.06	0	0.19	0.28	0.72	0.06	0.396667	3.16704	0.0314105
340351	AGBL3	mRNA	0.57	0.67	0.83	0.1	0.14	0.08	0.69	0.106667	-2.19444	0.00113414
340371	NRBP2	mRNA	4.94	4.72	5.58	0.9	0.96	0.82	5.08	0.893333	-2.08292	7.41135e-19
340719	NANOS1	mRNA	1.23	0.85	0.86	0.1	0.21	0.32	0.98	0.21	-1.73519	0.000571418
341208	HEPHL1	mRNA	0.17	0.15	0.46	1.09	0.76	0.66	0.26	0.836667	2.15291	5.92744e-07
341880	SLC35F4	mRNA	0.02	0.05	0	0.3	0.56	0.79	0.0233333	0.55	4.98515	0.000134488
3420	IDH3B	mRNA	91.57	90.09	88.77	123.05	127.42	147.91	90.1433	132.793	1.05254	8.28027e-14
342035	GLDN	mRNA	2.09	2.19	2.18	0.61	0.35	0.34	2.15333	0.433333	-1.84912	1.17493e-09
3421	IDH3G	mRNA	50.09	53.66	47.88	82.34	87.83	83.82	50.5433	84.6633	1.22958	1.20822e-21
3425	IDUA	mRNA	1.88	2.03	1.77	0.55	0.82	0.58	1.89333	0.65	-1.11869	0.00580347
342908	ZNF404	mRNA	4.53	6.13	7.12	0.99	1.03	1.18	5.92667	1.06667	-1.98704	3.29351e-10
342909	ZNF284	mRNA	4.07	3.7	4.8	1.29	1.17	0.84	4.19	1.1	-1.49622	5.44836e-11
342931	RFPL4A	mRNA	0.43	0.69	0.64	0.76	1.17	2.77	0.586667	1.56667	2.00147	0.00570092
343099	CCDC18	mRNA	5.97	6.66	8.05	0.6	0.44	0.3	6.89333	0.446667	-3.39505	5.57591e-47
3433	IFIT2	mRNA	278.58	294.49	336.39	82.93	62.09	22.91	303.153	55.9767	-1.97803	0.000154035
3434	IFIT1	mRNA	202.86	212.84	220.53	41.21	34.6	9.33	212.077	28.38	-2.44198	6.17219e-05
343637	RSPO4	mRNA	2.21	1.5	1.19	0.65	0.52	0.21	1.63333	0.46	-1.38767	0.00473009
3437	IFIT3	mRNA	314.29	308.08	351.65	67.8	52	16.62	324.673	45.4733	-2.38656	2.49295e-05
345643	MCIDAS	mRNA	1.82	1.78	1.59	0.69	0.47	0.31	1.73	0.49	-1.40638	0.000713373
346171	ZFP57	mRNA	0	0.05	0	0.19	0.35	0.74	0.0166667	0.426667	5.17155	0.00132331
346528	OR2A1	mRNA	0.97	0.89	1.38	0.21	0	0.02	1.08	0.0766667	-3.6773	0.012191
347240	KIF24	mRNA	2.36	2.19	2.15	0.75	0.41	0.39	2.23333	0.516667	-1.62905	7.05043e-09
347862	GATD1	mRNA	25	20.7	21.86	10.83	8.29	8.65	22.52	9.25667	-1.16063	1.50812e-10
348094	ANKDD1A	mRNA	0.38	0.65	0.6	0.09	0.12	0.15	0.543333	0.12	-1.68581	0.0185885
348110	ARPIN	mRNA	4.18	3	3.16	1.44	1.08	1.14	3.44667	1.22	-1.02353	4.88811e-06
348262	MCRIP1	mRNA	19.2	14.96	14.59	30.69	27	38.37	16.25	32.02	1.42463	2.57639e-12
3486	IGFBP3	mRNA	2.3	1.17	0.94	1.67	2.49	3.71	1.47	2.62333	1.33038	0.00156397
348654	GEN1	mRNA	6.41	6.77	7.11	1.86	1.9	1.33	6.76333	1.69667	-1.45691	3.26922e-17
348738	C2orf48	mRNA	1.88	2.47	1.77	0.35	0.21	0.25	2.04	0.27	-2.45046	2.83108e-06
348801	LNP1	mRNA	2.87	3.16	3.34	0.94	1.27	0.8	3.12333	1.00333	-1.15297	0.000515496
352909	DNAAF3	mRNA	7.55	6.2	6.48	9.34	11.71	12.46	6.74333	11.17	1.21973	1.78593e-09
353	APRT	mRNA	103.05	113.08	101.85	154.71	188.83	201.18	105.993	181.573	1.26619	5.77573e-15
353116	RILPL1	mRNA	9.94	9.76	8.47	2.51	2.29	3.05	9.39	2.61667	-1.15367	4.61201e-08
353274	ZNF445	mRNA	2.37	1.97	2.46	0.77	0.44	0.45	2.26667	0.553333	-1.62999	8.96046e-12
353322	ANKRD37	mRNA	15	10.79	9.24	18.66	14.03	20.07	11.6767	17.5867	1.08068	1.70112e-05
353500	BMP8A	mRNA	0.62	0.76	0.6	0.03	0.03	0.13	0.66	0.0633333	-3.04409	7.82175e-07
3552	IL1A	mRNA	51.99	57.03	61.76	141.93	87.29	46.77	56.9267	91.9967	1.15107	0.00904614
3553	IL1B	mRNA	43.48	56.41	76.06	289.64	249.13	139.1	58.65	225.957	2.41727	8.62806e-25
3557	IL1RN	mRNA	2.33	2.7	2.45	15.18	18.62	22.07	2.49333	18.6233	3.3981	3.89312e-50
3560	IL2RB	mRNA	0.12	0.11	0.05	0	0	0	0.0933333	0	-4.31676	0.028527
3570	IL6R	mRNA	3.01	3.08	2.12	5.85	4.09	5.35	2.73667	5.09667	1.35442	1.96953e-11
3576	CXCL8	mRNA	10.28	12.85	17.5	54.32	30.39	13.37	13.5433	32.6933	1.73554	0.00441633
3577	CXCR1	mRNA	0.73	1	0.91	1.44	1.97	1.63	0.88	1.68	1.4226	7.67007e-05
358	AQP1	mRNA	0.79	0.46	0.49	0.1	0.06	0.06	0.58	0.0733333	-2.60416	0.00163692
3581	IL9R	mRNA	0.46	0.61	0.74	0.09	0.12	0.17	0.603333	0.126667	-1.8177	0.0039898
3589	IL11	mRNA	7.47	6.96	7.12	12.81	9.23	9.64	7.18333	10.56	1.03571	3.38612e-09
3592	IL12A	mRNA	1.98	1.69	1.41	3.63	2.7	3.45	1.69333	3.26	1.4219	3.55821e-05
3598	IL13RA2	mRNA	0.11	0.11	0.06	0.55	0.59	0.64	0.0933333	0.593333	3.17271	0.00211515
360	AQP3	mRNA	1.26	0.84	0.64	0.31	0.3	0.13	0.913333	0.246667	-1.43368	0.0478461
3603	IL16	mRNA	0.55	0.66	0.59	0.11	0.07	0.1	0.6	0.0933333	-2.11021	1.74344e-05
3611	ILK	mRNA	77.8	76.98	73.87	112.97	118.26	133.64	76.2167	121.623	1.16742	3.37868e-17
3619	INCENP	mRNA	16.97	14.94	14.64	5.15	3.54	3.13	15.5167	3.94	-1.57196	3.62122e-23
3623	INHA	mRNA	7.75	5.07	5.31	0.58	0.28	0.45	6.04333	0.436667	-3.30868	4.45571e-14
3627	CXCL10	mRNA	1.23	1.92	2.89	0.82	0.34	0	2.01333	0.386667	-1.91813	0.0145561
3635	INPP5D	mRNA	1.04	0.66	0.47	0.09	0.09	0.05	0.723333	0.0766667	-2.83431	2.89993e-06
3636	INPPL1	mRNA	20.35	15.53	17	7.94	5	5.23	17.6267	6.05667	-1.07162	9.31066e-09
3664	IRF6	mRNA	42.66	38.43	42.87	86.59	75.09	78.94	41.32	80.2067	1.43792	4.90134e-37
3669	ISG20	mRNA	18.38	17.02	17.25	34.26	31.25	28.83	17.55	31.4467	1.28129	4.47646e-19
3689	ITGB2	mRNA	2.02	1.54	1.03	0.82	0.31	0.36	1.53	0.496667	-1.15744	0.0166923
3692	EIF6	mRNA	255.04	276.27	258.13	559	583.66	735.95	263.147	626.203	1.74392	1.10075e-28
3696	ITGB8	mRNA	11.9	10.1	10.82	4.21	3.16	2.46	10.94	3.27667	-1.21437	5.46622e-12
3704	ITPA	mRNA	39.1	44.54	39.2	68.12	77.49	86.24	40.9467	77.2833	1.42426	5.06238e-18
3714	JAG2	mRNA	8.27	5.12	4.68	1.5	0.65	0.63	6.02333	0.926667	-2.22811	3.548e-13
3718	JAK3	mRNA	0.69	0.65	0.91	0.1	0.04	0.1	0.75	0.08	-2.69174	4.21667e-07
3727	JUND	mRNA	21.24	16.23	14.37	26.58	23.63	28.26	17.28	26.1567	1.08392	4.70794e-09
3728	JUP	mRNA	142.69	96.72	79.01	207.09	190.4	215.51	106.14	204.333	1.41979	1.29559e-12
374291	NDUFS7	mRNA	51.34	45.01	38.36	54.23	70.93	82.76	44.9033	69.3067	1.08127	3.02481e-07
3743	KCNA7	mRNA	0.28	0.28	0.2	0.03	0.07	0.05	0.253333	0.05	-2.01071	0.0275658
374393	FAM111B	mRNA	11.9	15.54	14.86	4.04	5.01	2.38	14.1	3.81	-1.41147	1.46135e-09
374395	TMEM179B	mRNA	30.25	28.47	30.52	45.01	50.02	60.21	29.7467	51.7467	1.28721	2.61594e-13
374407	DNAJB13	mRNA	0.81	0.9	0.49	0	0.26	0	0.733333	0.0866667	-2.99119	0.0242189
3745	KCNB1	mRNA	0.65	0.64	0.61	0.13	0.09	0.15	0.633333	0.123333	-1.8522	3.66375e-08
374618	TEX9	mRNA	0.85	1.05	1.28	0.18	0.28	0.35	1.06	0.27	-1.34031	0.0149772
374654	KIF7	mRNA	0.34	0.3	0.24	0.09	0.03	0.03	0.293333	0.05	-2.00124	0.0169042
374739	TEPP	mRNA	0.36	0.34	0.52	0.03	0	0	0.406667	0.01	-4.36491	0.00682237
374819	LRRC37A3	mRNA	3.19	3.38	3.88	1.7	0.96	0.84	3.48333	1.16667	-1.02774	8.59694e-05
374887	YJEFN3	mRNA	2.71	1.5	3.61	0.28	0.48	0.61	2.60667	0.456667	-2.48286	1.25397e-05
374920	ZSWIM9	mRNA	1.74	1.36	1.47	0.59	0.36	0.36	1.52333	0.436667	-1.36751	0.000206749
375	ARF1	mRNA	167.48	182.29	182.14	282.58	309.55	356.23	177.303	316.12	1.32855	1.47573e-19
3750	KCND1	mRNA	0.65	0.55	0.72	0.23	0.15	0.05	0.64	0.143333	-1.73525	0.00264166
375035	SFT2D2	mRNA	1.21	1.83	1.77	1.42	3.18	3.52	1.60333	2.70667	1.257	0.0254104
375248	ANKRD36	mRNA	5.01	5.43	5.19	2.21	3.14	3.55	5.21	2.96667	-1.04997	1.33358e-07
375287	RBM43	mRNA	3.89	4.51	4.71	0.79	1.03	0.96	4.37	0.926667	-1.75527	3.41423e-13
375341	C3orf62	mRNA	4.1	3.78	4.56	1.62	0.89	0.92	4.14667	1.14333	-1.38486	1.22284e-07
375444	C5orf34	mRNA	3.24	4.7	4.33	0.91	1.05	0.6	4.09	0.853333	-1.96302	9.43333e-11
375593	TRIM73	mRNA	0.62	0.61	0.14	0	0	0	0.456667	0	-4.8362	0.00815217
375607	NAT16	mRNA	0.84	0.62	1.04	0.28	0.05	0.13	0.833333	0.153333	-2.01432	0.0023259
375616	KCP	mRNA	2.16	1.67	1.84	0.27	0.42	0.24	1.89	0.31	-2.26388	4.12234e-10
375775	PNPLA7	mRNA	0.45	0.42	0.39	0.05	0.09	0.06	0.42	0.0666667	-2.29622	0.000518647
375790	AGRN	mRNA	35.46	23.27	23.15	10.57	6.71	5.65	27.2933	7.64333	-1.36821	7.10564e-10
3762	KCNJ5	mRNA	0.17	0.18	0.13	0.03	0.04	0.03	0.16	0.0333333	-2.74301	0.0158808
376497	SLC27A1	mRNA	2.91	2.56	3.02	1.04	0.76	0.95	2.83	0.916667	-1.14617	2.45654e-05
3766	KCNJ10	mRNA	0.2	0.33	0.14	0.01	0.01	0.01	0.223333	0.01	-3.55485	0.00266676
376940	ZC3H6	mRNA	1.39	1.34	2.21	0.56	0.45	0.38	1.64667	0.463333	-1.59652	3.98547e-08
3770	KCNJ14	mRNA	2.24	2.77	3.03	0.97	0.84	0.75	2.68	0.853333	-1.17127	0.000175739
3775	KCNK1	mRNA	13.26	12.96	12.72	19.62	18.34	19.85	12.98	19.27	1.05612	2.67942e-13
3777	KCNK3	mRNA	0.1	0.04	0.11	0	0	0	0.0833333	0	-4.12932	0.0478941
377841	ENTPD8	mRNA	0.34	0.53	0.29	0.04	0.04	0	0.386667	0.0266667	-3.52432	0.0162825
378	ARF4	mRNA	178.62	210.9	211.84	269.33	311.82	387.8	200.453	322.983	1.18536	1.71507e-11
378108	TRIM74	mRNA	76.04	75.21	80.94	23	21.58	21.08	77.3967	21.8867	-1.40351	1.75356e-33
3832	KIF11	mRNA	25.74	26.8	28.54	9.45	10.01	7.49	27.0267	8.98333	-1.10672	2.52972e-15
3833	KIFC1	mRNA	33.49	34.63	30.87	11.67	8.33	8.54	32.9967	9.51333	-1.33713	2.776e-19
384	ARG2	mRNA	28.72	30.62	31.76	64.85	65.96	73.41	30.3667	68.0733	1.65512	1.69596e-33
3853	KRT6A	mRNA	9.04	8.84	10.04	36.09	43.65	55.73	9.30667	45.1567	2.77831	1.47096e-46
3854	KRT6B	mRNA	0.12	0.13	0.13	0.29	0.34	0.37	0.126667	0.333333	1.98962	0.0248094
3855	KRT7	mRNA	3.23	2.54	3.1	6.08	4.84	4.71	2.95667	5.21	1.36721	2.72514e-08
3856	KRT8	mRNA	1232.62	1254.64	1161.63	3013.44	3153.01	2620.53	1216.3	2928.99	1.75168	6.51577e-54
3857	KRT9	mRNA	0.15	0.45	0.56	1.16	1.4	0.77	0.386667	1.11	2.00776	0.000193819
3860	KRT13	mRNA	0.17	0.09	0.05	0.39	0.37	0.32	0.103333	0.36	2.31316	0.0297134
3861	KRT14	mRNA	158.14	139.75	162.01	270.67	336.99	364.48	153.3	324.047	1.57538	3.45828e-22
3866	KRT15	mRNA	59.7	38.07	26.76	61.07	76.42	58.89	41.51	65.46	1.13269	5.41885e-06
386724	AMIGO3	mRNA	2.08	1.68	1.88	0.72	0.31	0.71	1.88	0.58	-1.20986	0.00218646
3868	KRT16	mRNA	8.23	9.48	10.14	9.85	15.93	16	9.28333	13.9267	1.08426	7.11885e-06
387	RHOA	mRNA	440.6	461.2	482.09	596.98	656.13	742.18	461.297	665.097	1.02068	1.09917e-12
3872	KRT17	mRNA	220.82	183	213.95	617.64	792.65	1077.17	205.923	829.153	2.51168	2.06207e-34
387263	C6orf120	mRNA	10.04	9.74	9.25	3.78	3.01	2.58	9.67667	3.12333	-1.15098	1.13377e-11
387496	RASL11A	mRNA	1.53	3.19	2.96	3.53	2.54	3.49	2.56	3.18667	1.0392	0.00934232
3875	KRT18	mRNA	1110.04	1122.92	1087.33	2040.95	2026.42	1521.26	1106.76	1862.88	1.23124	3.89131e-22
387640	SKIDA1	mRNA	0.5	0.42	0.4	0.05	0.09	0.01	0.44	0.05	-2.65125	2.21565e-05
387700	SLC16A12	mRNA	0.15	0.22	0.52	0.05	0.05	0.03	0.296667	0.0433333	-2.29143	0.0138681
387712	ENO4	mRNA	0.55	0.47	0.68	0.18	0.04	0.13	0.566667	0.116667	-1.95191	0.000163525
387882	C12orf75	mRNA	121.25	134.75	142.9	193.17	209.62	235.93	132.967	212.907	1.17206	2.44323e-15
387893	KMT5A	mRNA	30.21	26.2	27.16	11.2	9.88	8.77	27.8567	9.95	-1.01769	1.35517e-12
388	RHOB	mRNA	5.36	4.84	5.83	8.68	8.62	11.85	5.34333	9.71667	1.35599	1.79482e-10
388115	CCDC9B	mRNA	15.55	12.96	11.88	3.49	1.85	1.02	13.4633	2.12	-2.21356	8.54668e-06
388228	SBK1	mRNA	2.38	1.71	1.87	0.79	0.62	0.43	1.98667	0.613333	-1.2157	5.38399e-05
388284	C16orf86	mRNA	0.35	0.26	0.24	0.04	0	0.02	0.283333	0.02	-3.22033	0.00970917
388327	C17orf100	mRNA	4.29	4.13	4.88	1.57	1.19	0.86	4.43333	1.20667	-1.39632	4.91599e-05
388372	CCL4L1	mRNA	0	1.02	0.81	4.56	2.98	3.16	0.61	3.56667	3.07579	1.52714e-06
3884	KRT33B	mRNA	0.05	0.14	0.14	0.78	0.7	1.28	0.11	0.92	3.56743	1.78829e-05
3885	KRT34	mRNA	0.34	0.61	0.94	9.72	16.84	33.07	0.63	19.8767	5.5329	1.14356e-14
388524	RPSAP58	mRNA	12.64	12.8	15.53	42.95	64.34	103.78	13.6567	70.3567	2.87731	4.43994e-11
388561	ZNF761	mRNA	0.86	0.11	0.82	0	0	0	0.596667	0	-6.64121	0.011454
388564	TMEM238	mRNA	2.3	1.58	1.08	2.85	3.8	4.41	1.65333	3.68667	1.64596	0.00231387
388591	RNF207	mRNA	3.48	3.27	3.8	0.31	0.21	0.29	3.51667	0.27	-3.24768	1.20232e-25
3887	KRT81	mRNA	0.09	0.05	0.09	0.27	0.29	0.77	0.0766667	0.443333	3.28713	0.00219666
388722	C1orf53	mRNA	2.83	3.05	3.24	4.86	5.54	5.17	3.04	5.19	1.2605	0.001615
388795	EFCAB8	mRNA	1.17	1.53	1.46	0.27	0.36	0.4	1.38667	0.343333	-1.51498	4.94375e-07
388849	CCDC188	mRNA	0.36	0.16	0.38	0.03	0	0	0.3	0.01	-4.21855	0.0117184
388963	C2orf81	mRNA	3.66	3.36	2.94	1.24	0.94	0.74	3.32	0.973333	-1.34495	5.88713e-05
388969	C2orf68	mRNA	13.78	14.07	15.06	5.42	4.72	3.75	14.3033	4.63	-1.08764	1.46172e-10
389	RHOC	mRNA	287.56	277.69	267.55	436.19	449.77	527.18	277.6	471.047	1.26156	3.7455e-19
389015	SLC9A4	mRNA	1.41	1.74	2.55	0.46	0.57	0.56	1.9	0.53	-1.36903	9.60214e-05
389084	SNORC	mRNA	1.46	1.2	1.8	0.36	0.22	0.29	1.48667	0.29	-1.95516	1.68671e-06
389125	MUSTN1	mRNA	0.87	0.82	0.84	0.21	0	0	0.843333	0.07	-3.68409	0.0415118
389289	ANXA2R	mRNA	3.06	3.61	3.64	0.42	0.33	0.26	3.43667	0.336667	-2.87871	7.79916e-08
389333	PROB1	mRNA	1.04	1.06	0.75	0.46	0.12	0.12	0.95	0.233333	-1.57964	0.00710201
3895	KTN1	mRNA	47.12	47.38	52.89	19.29	11.99	7.3	49.13	12.86	-1.47033	6.95681e-10
389602	LOC389602	mRNA	0.46	0.47	0.32	0.09	0.05	0.09	0.416667	0.0766667	-2.39772	0.00179486
389677	RBM12B	mRNA	6.24	5.46	6.91	2.06	2.05	1.88	6.20333	1.99667	-1.25072	9.77187e-15
389856	USP27X	mRNA	2.12	2.4	1.83	0.74	0.26	0.39	2.11667	0.463333	-1.70875	3.94057e-05
389903	CSAG3	mRNA	56.62	64.55	70.28	22.69	27.27	16.67	63.8167	22.21	-1.32143	2.74702e-15
390	RND3	mRNA	53.55	66.19	70.17	156.02	196.03	177.38	63.3033	176.477	1.9699	1.15848e-36
390243	IZUMO1R	mRNA	0.98	0.67	0.69	1.32	2.15	1.64	0.78	1.70333	1.6155	0.0225253
390595	UBAP1L	mRNA	0.2	0.13	0.19	0.01	0.07	0.11	0.173333	0.0633333	-2.74868	1.18732e-05
390637	GDPGP1	mRNA	0.95	1.3	1.24	0.46	0.17	0.18	1.16333	0.27	-1.59365	0.0349996
391	RHOG	mRNA	54.57	44.3	45.03	81.58	73.51	79.78	47.9667	78.29	1.19181	3.74696e-17
3911	LAMA5	mRNA	20.71	12.52	13.05	2.67	1.12	1.25	15.4267	1.68	-2.73903	1.45122e-09
3912	LAMB1	mRNA	44.72	42.75	49.11	11.13	8.54	5.41	45.5267	8.36	-1.97842	3.03116e-24
3913	LAMB2	mRNA	19.94	13.96	15.47	5.16	2.35	1.71	16.4567	3.07333	-1.96985	4.33199e-05
391322	LOC391322	mRNA	8.8	7.28	7.96	1.19	1.26	1.15	8.01333	1.2	-2.26663	6.9811e-08
391356	PTRHD1	mRNA	55.72	62	54.68	80.57	101.6	112.53	57.4667	98.2333	1.27227	1.94022e-11
3918	LAMC2	mRNA	57.2	53.21	55.6	203.22	127.78	106.02	55.3367	145.673	1.87211	1.29913e-24
3921	RPSA	mRNA	1529.19	1619.61	1607.3	2407.75	2657.38	2997.69	1585.37	2687.61	1.25497	9.88099e-19
393	ARHGAP4	mRNA	2.95	2.25	2.86	0.89	0.71	0.62	2.68667	0.74	-1.38098	4.71475e-06
3931	LCAT	mRNA	5.79	5.11	4.49	1.22	0.85	1.31	5.13	1.12667	-1.7025	2.35598e-06
3936	LCP1	mRNA	140.4	156.76	165.4	338.78	367.24	413.26	154.187	373.093	1.76841	2.84208e-36
3958	LGALS3	mRNA	85.33	96.08	93.97	122.87	144.27	173.53	91.7933	146.89	1.17449	1.89816e-11
396	ARHGDIA	mRNA	136.74	108.69	78.73	165.27	154.44	154.28	108.053	157.997	1.03645	3.26864e-08
3965	LGALS9	mRNA	1.45	1.6	1.89	0.44	0.36	0.46	1.64667	0.42	-1.62504	0.0017852
399474	TMEM200B	mRNA	6.91	7.53	6.75	2.46	2.5	1.83	7.06333	2.26333	-1.16586	1.09584e-07
399665	FAM102A	mRNA	2.91	2.66	2.4	4.38	3.1	4.06	2.65667	3.84667	1.04777	4.39335e-07
399687	MYO18A	mRNA	14.65	10.75	10.98	4.04	2.29	1.23	12.1267	2.52	-1.77769	0.00036933
399726	CASC10	lncRNA	4.48	3.77	4.06	0.62	0.79	0.59	4.10333	0.666667	-2.13971	4.5548e-10
4001	LMNB1	mRNA	56.54	62.07	58.68	13.58	12.88	8.55	59.0967	11.67	-1.81313	5.73722e-29
400673	VMAC	mRNA	1.39	1.44	1.3	0.44	0.57	0.24	1.37667	0.416667	-1.2408	0.0357479
400793	C1orf226	mRNA	4	3.27	3.5	1.29	1.05	1.49	3.59	1.27667	-1.00853	3.31978e-05
4008	LMO7	mRNA	16.85	18.59	22.02	5.85	5.41	4.4	19.1533	5.22	-1.42621	5.23361e-19
400954	EML6	mRNA	3.21	2.61	3.1	0.7	0.53	0.43	2.97333	0.553333	-1.96573	9.5982e-19
400961	PAIP2B	mRNA	0.89	0.91	1.12	0.29	0.37	0.3	0.973333	0.32	-1.1181	0.00103439
401024	FSIP2	mRNA	0.6	0.48	0.89	0.14	0.09	0.12	0.656667	0.116667	-1.89611	1.40276e-07
401115	C4orf48	mRNA	24.98	20.22	22.6	41.21	43.55	58.98	22.6	47.9133	1.57078	7.78037e-11
401251	SAPCD1	mRNA	1.9	2.34	3.44	0	0	0	2.56	0	-6.73921	1.28192e-06
401265	KLHL31	mRNA	0.52	0.5	0.67	0.09	0.08	0.15	0.563333	0.106667	-1.89354	0.000308467
4013	VWA5A	mRNA	3.19	4.24	5.45	1.18	1.35	1.87	4.29333	1.46667	-1.07247	0.00203201
401505	TOMM5	mRNA	99.1	103.47	91.01	127.05	156.97	178.73	97.86	154.25	1.1556	6.62402e-11
401934	RNF223	mRNA	1.55	1.26	1.44	3.3	2.69	4.11	1.41667	3.36667	1.73595	1.68471e-05
401944	LDLRAD2	mRNA	0.18	0.11	0.22	0	0	0	0.17	0	-5.13256	0.00211265
402	ARL2	mRNA	118.32	114.15	121.75	152.31	185.11	211.65	118.073	183.023	1.12975	2.15677e-11
402569	KPNA7	mRNA	0.13	0.11	0.22	0.87	0.59	0.89	0.153333	0.783333	2.27429	0.000700098
4035	LRP1	mRNA	4.84	2.56	2.99	1.36	0.84	0.56	3.46333	0.92	-1.44704	5.45844e-07
4038	LRP4	mRNA	3.21	2.33	2.51	1.12	0.6	0.62	2.68333	0.78	-1.31644	3.35937e-07
4041	LRP5	mRNA	14.66	10.99	10.24	5.18	3.54	2.46	11.9633	3.72667	-1.19939	6.18582e-07
404550	C16orf74	mRNA	50.27	48.02	39.96	72.89	64.55	62.25	46.0833	66.5633	1.01283	7.6996e-12
4047	LSS	mRNA	22.04	18.31	16.24	7.47	6.2	6.54	18.8633	6.73667	-1.00542	7.06694e-10
4053	LTBP2	mRNA	1.57	1.24	1.45	0.43	0.24	0.22	1.42	0.296667	-1.79325	1.21079e-09
4067	LYN	mRNA	20.08	20.59	21.26	31.77	32.69	32.53	20.6433	32.33	1.1114	2.77932e-19
4070	TACSTD2	mRNA	357.71	306.18	268.33	933.73	1000.77	866.65	310.74	933.717	2.07193	1.15922e-49
4071	TM4SF1	mRNA	91.1	107.58	103.85	157.25	175.96	165.38	100.843	166.197	1.20882	8.11826e-20
4088	SMAD3	mRNA	27.16	20.93	22.84	10.74	6.06	5.79	23.6433	7.53	-1.16294	1.7631e-08
4091	SMAD6	mRNA	0.6	0.46	0.59	0.09	0.04	0.07	0.55	0.0666667	-2.87385	7.5712e-05
4093	SMAD9	mRNA	0.06	0.15	0.13	0.02	0.01	0	0.113333	0.01	-3.18837	0.0432297
4123	MAN2C1	mRNA	8.59	6.66	7.3	2.81	1.98	2.59	7.51667	2.46	-1.12444	1.01021e-07
414149	ACBD7	mRNA	0.65	0.68	0.97	0.25	0.2	0.27	0.766667	0.24	-1.22895	0.0218481
414189	AGAP6	mRNA	21.74	21.84	23.18	3.75	3.12	3.2	22.2533	3.35667	-2.28829	3.07043e-42
414325	DEFB103A	mRNA	0.12	0.36	0.87	0.36	0.91	3.67	0.45	1.64667	2.64	0.0458618
4144	MAT2A	mRNA	74.87	83.11	72.59	26.14	22.02	22.4	76.8567	23.52	-1.22708	2.61052e-23
414918	DENND6B	mRNA	0.79	0.55	0.65	0.24	0.34	0.2	0.663333	0.26	-1.46659	0.0239152
414919	C8orf82	mRNA	9.98	8.43	6.76	14.93	11.57	14.25	8.39	13.5833	1.17843	4.31613e-09
415116	PIM3	mRNA	18.97	15.61	15.97	29.06	23.95	27.2	16.85	26.7367	1.14921	1.39745e-14
415117	STX19	mRNA	3.92	4.99	6.39	1.74	2.06	1.46	5.1	1.75333	-1.20503	0.000421319
4157	MC1R	mRNA	1.92	2.47	3.16	0.48	0.35	0.24	2.51667	0.356667	-2.33533	1.17493e-09
4189	DNAJB9	mRNA	5.13	7.19	8	14.57	13.9	20.59	6.77333	16.3533	1.76797	5.59732e-15
4191	MDH2	mRNA	302.71	315.18	323.44	444.69	472.32	565.21	313.777	494.073	1.14732	6.44314e-15
421	ARVCF	mRNA	5.38	3.52	4.1	1.66	1.23	1.3	4.33333	1.39667	-1.09282	3.1041e-05
4217	MAP3K5	mRNA	2.58	2.94	3.08	1.11	1	0.71	2.86667	0.94	-1.17371	1.0368e-06
4222	MEOX1	mRNA	3.5	1.87	2.98	0.13	0.23	0	2.78333	0.12	-4.10384	1.99244e-10
4234	METTL1	mRNA	6.37	6.48	6.75	10.36	10.38	10.46	6.53333	10.4	1.10029	1.62052e-07
4242	MFNG	mRNA	9.82	6.34	7.55	0.82	0.63	0.8	7.90333	0.75	-2.91993	1.50267e-21
4282	MIF	mRNA	919.67	828.49	794.19	1192.02	1473.56	1598.61	847.45	1421.4	1.24331	1.98973e-14
4288	MKI67	mRNA	44.96	40.98	42.08	14.2	7.8	5.14	42.6733	9.04667	-1.692	9.49055e-05
4299	AFF1	mRNA	4.91	4.25	4.07	1.83	1.27	1.32	4.41	1.47333	-1.0855	7.58015e-09
4312	MMP1	mRNA	0.48	0.59	0.44	3.56	2.45	0.79	0.503333	2.26667	2.63624	2.10995e-07
4314	MMP3	mRNA	1.35	1.8	2.53	3.25	2.95	3.43	1.89333	3.21	1.2551	8.48521e-05
4319	MMP10	mRNA	0.33	0.17	0.22	2.3	2.35	1.34	0.24	1.99667	3.53452	4.87275e-11
4321	MMP12	mRNA	0.34	0.44	0.81	0.66	1.56	1.66	0.53	1.29333	1.79288	0.00176197
4326	MMP17	mRNA	4.94	3.65	5.53	1.35	1.36	0.91	4.70667	1.20667	-1.48029	2.33395e-06
4327	MMP19	mRNA	2.8	3.18	3.84	0.91	0.94	0.62	3.27333	0.823333	-1.59277	2.74947e-08
4330	MN1	mRNA	0.53	0.27	0.31	0.05	0.03	0.1	0.37	0.06	-2.12413	0.000663783
4335	MNT	mRNA	7.99	6.24	6.68	2.91	1.69	2.09	6.97	2.23	-1.21873	5.01493e-08
435	ASL	mRNA	29.79	32.91	28.05	47.62	52.37	46.93	30.25	48.9733	1.18095	1.20285e-17
4355	MPP2	mRNA	1.37	1.16	0.92	0.43	0.45	0.3	1.15	0.393333	-1.07512	0.00616823
439	ASNA1	mRNA	53.1	56.14	51.08	96.2	105.78	121.06	53.44	107.68	1.50348	1.76453e-22
440270	GOLGA8B	mRNA	13.81	13.29	16.35	1.51	0.81	1	14.4833	1.10667	-3.19987	2.07284e-57
440295	GOLGA6L9	mRNA	4.54	4.06	5.46	0.57	0.3	0.38	4.68667	0.416667	-3.00511	1.91237e-27
440345	NPIPB4	mRNA	48.51	48.78	58.44	6.31	3.92	4.26	51.91	4.83	-2.95753	5.7568e-71
440348	NPIPB15	mRNA	3.32	3.1	3.81	0.28	0.09	0.42	3.41	0.263333	-3.31804	3.24846e-13
440353	NPIPB12	mRNA	22.74	23.19	26.65	3.08	2.09	2.17	24.1933	2.44667	-2.83393	6.78999e-60
440400	RNASEK	mRNA	333.25	345.3	341.67	475.68	553.84	682.5	340.073	570.673	1.24445	2.71039e-13
440585	FAM183A	mRNA	2.45	2.14	2.2	0.49	0.34	0.55	2.26333	0.46	-2.24533	1.4949e-05
441155	LOC441155	mRNA	0.25	0.43	0.56	0.14	0.13	0.04	0.413333	0.103333	-1.56325	0.0469045
442213	PTCHD4	mRNA	1.02	0.9	1.11	0.22	0.32	0.25	1.01	0.263333	-1.43927	0.000490173
442590	SPDYE5	mRNA	0.45	0.22	0.62	0.07	0.02	0.05	0.43	0.0466667	-2.95026	0.0041356
4439	MSH5	mRNA	2.78	2.33	2.79	1.13	0.7	0.77	2.63333	0.866667	-1.13878	0.000374647
445329	SULT1A4	mRNA	6.5	0	0	0	0	0	2.16667	0	-21.3547	2.85542e-07
4478	MSN	mRNA	167.93	167.73	181.29	400.43	361.75	376.9	172.317	379.693	1.62489	3.99476e-55
4485	MST1	mRNA	1.14	0.93	1.47	0.17	0.04	0.07	1.18	0.0933333	-3.1766	2.48112e-05
4486	MST1R	mRNA	14	10.8	10.64	3.02	2.11	1.99	11.8133	2.37333	-1.80341	7.87873e-20
4487	MSX1	mRNA	0.96	1.3	1.14	3.23	3.34	5.77	1.13333	4.11333	2.35989	1.6193e-11
4494	MT1F	mRNA	33.26	32	40.81	37.39	54.05	59.94	35.3567	50.46	1.01442	6.04458e-05
4548	MTR	mRNA	19.81	20.48	21.68	8.72	7.01	5.99	20.6567	7.24	-1.00607	2.95011e-13
4580	MTX1	mRNA	34.9	35.73	32.66	56.23	62.38	63.6	34.43	60.7367	1.30493	4.06034e-20
4583	MUC2	mRNA	0.07	0.05	0.08	0.01	0	0.01	0.0666667	0.00666667	-3.07445	0.0164456
4603	MYBL1	mRNA	18.52	19.87	23.13	8.13	6.33	5.23	20.5067	6.56333	-1.1818	8.93891e-13
4605	MYBL2	mRNA	36.69	36.37	30.3	60.32	54.4	50.69	34.4533	55.1367	1.15786	1.03587e-18
4609	MYC	mRNA	6.39	6.57	7.35	13.09	11.8	12.93	6.77	12.6067	1.38339	6.1127e-23
4616	GADD45B	mRNA	14.32	13.31	15.73	19.71	22.74	34.68	14.4533	25.71	1.319	3.35581e-08
4621	MYH3	mRNA	0.58	0.61	0.75	0.15	0.11	0.06	0.646667	0.106667	-2.10552	1.40168e-05
4633	MYL2	mRNA	0.58	0.7	0.61	0.78	1.59	1.77	0.63	1.38	1.63342	0.0327075
4637	MYL6	mRNA	416.3	448.05	426.8	687.38	784.89	836.18	430.383	769.483	1.33522	3.81685e-21
4638	MYLK	mRNA	3.66	3.25	3.75	0.7	0.84	0.64	3.55333	0.726667	-1.52496	2.89771e-10
4645	MYO5B	mRNA	9.38	10.1	10.66	17.68	18.43	19.01	10.0467	18.3733	1.35958	1.71007e-26
4659	PPP1R12A	mRNA	13.66	14.75	15.98	5.93	4.78	3.8	14.7967	4.83667	-1.07746	1.26021e-10
4660	PPP1R12B	mRNA	2.57	2.32	2.72	1.1	0.83	0.88	2.53667	0.936667	-1.09391	2.23524e-08
4664	NAB1	mRNA	21.63	19.53	20.2	7.26	6.12	5.79	20.4533	6.39	-1.2074	1.47527e-18
467	ATF3	mRNA	82.33	80.14	71.61	161.81	131.54	228.93	78.0267	174.093	1.62061	2.268e-16
4671	NAIP	mRNA	1.57	1.44	1.79	0.41	0.3	0.29	1.6	0.333333	-1.78651	2.96868e-09
4678	NASP	mRNA	71.03	75.75	76.44	28.59	29.6	15.36	74.4067	24.5167	-1.13626	3.32389e-08
468	ATF4	mRNA	177.31	176.28	167.44	264.19	224.44	268.19	173.677	252.273	1.0006	2.45633e-15
4704	NDUFA9	mRNA	52.14	57.31	54.09	75.22	83.12	91.58	54.5133	83.3067	1.10378	9.78518e-14
4706	NDUFAB1	mRNA	143.6	173.21	155.49	227.47	251.87	275.86	157.433	251.733	1.17156	3.4315e-14
4708	NDUFB2	mRNA	119.99	126.35	117.31	150.89	169.15	196.03	121.217	172.023	1.00044	2.53737e-09
4713	NDUFB7	mRNA	205.13	209.03	188.2	256.66	319.64	315.3	200.787	297.2	1.03553	3.48936e-11
4715	NDUFB9	mRNA	245.12	280.21	270.89	402.72	515.07	573.24	265.407	497.01	1.40272	5.88383e-16
472	ATM	mRNA	8.49	8.07	9.17	3.16	3.22	2.47	8.57667	2.95	-1.21675	5.31693e-14
4722	NDUFS3	mRNA	104.28	126.01	111.16	165.87	179.38	197.69	113.817	180.98	1.16108	1.48045e-14
4725	NDUFS5	mRNA	155.06	166.12	166.88	202.58	246.02	249.15	162.687	232.583	1.00935	8.50301e-11
4733	DRG1	mRNA	54.45	71.21	64.48	113.97	136.63	152.61	63.38	134.403	1.57976	9.70509e-20
474170	LRRC37A2	mRNA	5.34	5.21	6.04	2.11	1.53	1.45	5.53	1.69667	-1.19958	4.48973e-10
4758	NEU1	mRNA	20.02	21.57	21.38	32.19	31.53	37.96	20.99	33.8933	1.18217	1.10786e-14
4773	NFATC2	mRNA	0.52	0.57	0.63	3.13	2.64	2.85	0.573333	2.87333	2.85182	6.20272e-43
4776	NFATC4	mRNA	0.41	0.35	0.83	0.07	0.03	0.08	0.53	0.06	-3.13131	0.000136861
4781	NFIB	mRNA	6.6	7.41	7.5	2.72	2.48	2.22	7.17	2.47333	-1.03219	5.22066e-13
4792	NFKBIA	mRNA	83.02	81.8	92.67	208.71	166.56	135.92	85.83	170.397	1.46512	6.79227e-24
4793	NFKBIB	mRNA	21.12	21.84	19.14	38.98	36.28	38.3	20.7	37.8533	1.37109	7.54994e-20
4794	NFKBIE	mRNA	3.63	4.63	4.38	9.69	7.65	8.37	4.21333	8.57	1.50717	5.53072e-16
4796	TONSL	mRNA	6.82	6.43	6.53	2.14	1.46	1.21	6.59333	1.60333	-1.52926	2.45336e-12
4802	NFYC	mRNA	35.96	38.87	38.14	55.5	57.1	64.66	37.6567	59.0867	1.14166	7.30836e-16
4804	NGFR	mRNA	6.67	3.85	3.59	1.13	0.76	0.46	4.70333	0.783333	-2.11246	5.12482e-10
4807	NHLH1	mRNA	0.6	0.26	0.47	0.06	0.03	0.12	0.443333	0.07	-2.20146	0.0256226
4809	SNU13	mRNA	109.77	121.71	116.32	154.44	172.7	188.91	115.933	172.017	1.06958	1.36147e-13
4811	NID1	mRNA	0.99	0.79	0.71	0.18	0.14	0.12	0.83	0.146667	-2.05127	1.76515e-06
4820	NKTR	mRNA	18.44	17.45	20.24	4.2	2.89	2.49	18.71	3.19333	-2.01071	2.46718e-33
4826	NNAT	mRNA	1.23	1.15	1.44	0.19	0.07	0.07	1.27333	0.11	-3.07195	0.00135071
4828	NMB	mRNA	7.79	7.15	8.21	10.54	11.34	12.03	7.71667	11.3033	1.03851	5.15547e-06
4830	NME1	mRNA	216.09	221.43	220.73	330.4	405.05	454.16	219.417	396.537	1.33841	1.2638e-16
4831	NME2	mRNA	760.97	820.43	809.03	1062.23	1267.24	1444.98	796.81	1258.15	1.15687	4.84853e-13
4854	NOTCH3	mRNA	2.44	0.88	1.3	0.24	0.15	0.11	1.54	0.166667	-2.74071	6.72171e-11
487	ATP2A1	mRNA	4.64	3.09	4.09	0.78	0.29	0.39	3.94	0.486667	-2.57155	1.21304e-13
4882	NPR2	mRNA	0	0	0	0.06	0.07	0.1	0	0.0766667	4.40972	0.0442144
4909	NTF4	mRNA	8.25	7.45	9.95	2.03	3	1.74	8.55	2.25667	-1.81393	2.49761e-10
4915	NTRK2	mRNA	0.05	0.01	0.05	0.07	0.16	0.09	0.0366667	0.106667	1.97322	0.0354899
492311	IGIP	mRNA	5.11	4.19	5.86	0.94	0.83	1.11	5.05333	0.96	-1.90823	1.96737e-12
4925	NUCB2	mRNA	18.62	22.17	25.32	6.91	7.09	3.78	22.0367	5.92667	-1.42021	3.32783e-10
4926	NUMA1	mRNA	42.62	29.27	28.37	18.57	9.21	8.2	33.42	11.9933	-1.01562	0.025109
493860	CCDC73	mRNA	0.87	0.51	0.73	0.21	0.25	0.24	0.703333	0.233333	-1.11896	0.0301066
4939	OAS2	mRNA	9.35	6.1	8.25	2.11	1.32	0.57	7.9	1.33333	-2.2377	5.71307e-12
494513	PJVK	mRNA	0.26	0.36	0.21	0	0	0	0.276667	0	-5.18226	0.00162997
4953	ODC1	mRNA	58.98	67.46	55.84	123.52	103.54	119.34	60.76	115.467	1.43774	2.27172e-27
5013	OTX1	mRNA	1.9	2.26	2.84	0.97	0.76	0.37	2.33333	0.7	-1.26209	0.000912508
5021	OXTR	mRNA	1.09	0.85	1.19	0.4	0.32	0.17	1.04333	0.296667	-1.35403	0.00210408
5052	PRDX1	mRNA	416.34	457.01	435.29	624.38	708.81	830.33	436.213	721.173	1.22275	5.87729e-15
5055	SERPINB2	mRNA	5.39	8.07	8.7	112.36	133.68	118.14	7.38667	121.393	4.52876	1.17133e-143
506	ATP5F1B	mRNA	571.96	616.15	605.89	795.79	833.82	958.77	598	862.793	1.02091	1.41394e-13
50615	IL21R	mRNA	0.12	0.13	0.21	0.02	0.02	0	0.153333	0.0133333	-3.34327	0.0277368
50649	ARHGEF4	mRNA	8.83	5.97	7.11	1.44	0.74	0.72	7.30333	0.966667	-1.98158	1.37903e-13
50650	ARHGEF3	mRNA	10.54	10.87	11.24	17.04	17.07	15.17	10.8833	16.4267	1.08599	4.03157e-17
5080	PAX6	mRNA	0.14	0.23	0.17	0.02	0.07	0.02	0.18	0.0366667	-1.83619	0.0366821
50804	MYEF2	mRNA	0.05	0.12	0.21	0.2	0.32	0.52	0.126667	0.346667	1.97379	0.00274956
50809	HP1BP3	mRNA	55.24	51.88	59.94	13.07	10.92	7.49	55.6867	10.4933	-2.02673	2.43303e-36
50855	PARD6A	mRNA	5.43	5.53	7.75	9.86	9.19	8.47	6.23667	9.17333	1.04427	8.72361e-06
50861	STMN3	mRNA	1.95	1.9	2.4	0.67	0.46	0.59	2.08333	0.573333	-1.37245	0.000478594
50863	NTM	mRNA	0.83	0.43	0.45	0.08	0.05	0.08	0.57	0.07	-2.55027	0.000844762
5087	PBX1	mRNA	0.45	0.74	0.59	0.1	0.14	0.25	0.593333	0.163333	-1.2403	0.00949203
5099	PCDH7	mRNA	4.47	4.29	3.19	1.74	1.39	0.84	3.98333	1.32333	-1.2057	5.68461e-08
51022	GLRX2	mRNA	12.23	14.62	12.71	19.21	21.28	19.7	13.1867	20.0633	1.0497	2.12291e-06
51024	FIS1	mRNA	120.15	117.5	109.25	171.44	185.25	191.34	115.633	182.677	1.15019	5.5652e-17
51025	PAM16	mRNA	27.17	24.33	27.96	38.16	46.42	41.5	26.4867	42.0267	1.15878	9.02427e-10
51042	ZNF593	mRNA	34.1	36.29	32.52	69.8	76.88	82.97	34.3033	76.55	1.6497	8.93576e-23
51050	PI15	mRNA	0.76	0.59	0.91	0.13	0.13	0.15	0.753333	0.136667	-1.94986	2.85573e-06
51062	ATL1	mRNA	1.08	1.2	1.23	0.27	0.19	0.46	1.17	0.306667	-1.46142	0.00410238
51066	SSUH2	mRNA	0.7	0.81	0.79	0.17	0.21	0.17	0.766667	0.183333	-1.75684	0.00239121
51067	YARS2	mRNA	25.46	27.61	25.26	44.87	45.51	51.08	26.11	47.1533	1.31859	1.80715e-20
51070	NOSIP	mRNA	50.65	53.59	55.23	73.07	87.18	80.23	53.1567	80.16	1.0808	1.29837e-13
51075	TMX2	mRNA	79.68	90.01	89.3	128.35	138.79	157.63	86.33	141.59	1.19259	7.10229e-16
51079	NDUFA13	mRNA	230.86	243.09	248.38	277.72	361.32	408.7	240.777	349.247	1.03577	1.20389e-08
51085	MLXIPL	mRNA	1.12	1.08	1.31	0.15	0.03	0.03	1.17	0.07	-3.84183	1.33786e-07
51090	PLLP	mRNA	30.72	28.5	28.73	12.55	11.07	7.12	29.3167	10.2467	-1.04052	8.91379e-08
51091	SEPSECS	mRNA	2.72	3.31	3.95	1.21	1.17	1.06	3.32667	1.14667	-1.0611	1.63178e-06
51094	ADIPOR1	mRNA	67.03	71.93	75.39	99.77	104.2	112.79	71.45	105.587	1.05247	1.63981e-15
51107	APH1A	mRNA	84.78	78.2	67.4	108.92	106.23	121.6	76.7933	112.25	1.01404	5.09009e-12
51114	ZDHHC9	mRNA	18.19	20.02	20.59	26.86	25.64	33.44	19.6	28.6467	1.03685	4.50673e-11
51116	MRPS2	mRNA	97.86	95.82	89.81	167.36	175.5	190.67	94.4967	177.843	1.4185	5.86206e-26
51121	RPL26L1	mRNA	88.91	89.03	92.44	171.78	209.26	175.57	90.1267	185.537	1.53881	2.65591e-27
51123	ZNF706	mRNA	21.34	22.16	21.79	28.95	32.46	32.52	21.7633	31.31	1.01206	2.91028e-13
51126	NAA20	mRNA	99.43	115.26	101.31	134.09	149.89	166.97	105.333	150.317	1.00508	1.07025e-10
51134	CEP83	mRNA	5.88	5.63	5.6	1.58	1.08	0.95	5.70333	1.20333	-1.71134	7.34007e-15
51142	CHCHD2	mRNA	689.21	699.89	677	1081.95	1241.22	1482.93	688.7	1268.7	1.37753	6.30738e-18
51156	SERPINA10	mRNA	0.27	0.2	0.21	0.07	0.04	0.04	0.226667	0.05	-2.14195	0.0268774
5116	PCNT	mRNA	4.9	3.85	4.17	1.67	1.1	1.13	4.30667	1.3	-1.20757	3.77194e-10
51160	VPS28	mRNA	35	31.82	32.94	46.34	55.62	53.45	33.2533	51.8033	1.11356	2.81684e-12
51162	EGFL7	mRNA	5.42	6.58	8.17	8.89	9.44	11.09	6.72333	9.80667	1.02922	3.43554e-05
51191	HERC5	mRNA	12.97	11.31	12.32	2.09	1.36	0.79	12.2	1.41333	-2.63654	3.01322e-27
51195	RAPGEFL1	mRNA	12.35	8.3	8.66	1.57	0.96	1.09	9.77	1.20667	-2.6078	9.35216e-27
51202	DDX47	mRNA	129.75	133.36	122.88	245.79	239.63	265.89	128.663	250.437	1.4494	9.3392e-32
51204	TACO1	mRNA	21.35	23.35	21.98	32.19	33.04	35.22	22.2267	33.4833	1.07984	3.87031e-13
51226	COPZ2	mRNA	0.49	0.79	1.29	0.23	0.05	0.05	0.856667	0.11	-2.48795	0.0100093
51236	HGH1	mRNA	5.57	5.13	4.44	8.07	7.29	6.79	5.04667	7.38333	1.01341	3.82952e-08
51239	ANKRD39	mRNA	8.14	9.25	8.36	17.71	18.72	21.9	8.58333	19.4433	1.67083	1.6979e-14
51248	PDZD11	mRNA	72.79	89.12	82.33	110.44	137.9	148.92	81.4133	132.42	1.18003	6.97486e-12
51253	MRPL37	mRNA	111.78	113.11	108.54	189.98	207.58	240.62	111.143	212.727	1.4114	1.5308e-21
51264	MRPL27	mRNA	61.83	73.34	60.98	93.13	107.3	96.39	65.3833	98.94	1.08639	2.44188e-12
51265	CDKL3	mRNA	1.31	1.43	1.72	0.38	0.53	0.48	1.48667	0.463333	-1.30318	0.00461471
51271	UBAP1	mRNA	23.12	21.53	23.06	39.28	39.27	45.46	22.57	41.3367	1.34831	4.62853e-21
51279	C1RL	mRNA	16.6	15.24	15.34	4.43	3.94	2.98	15.7267	3.78333	-1.61018	6.30703e-19
5129	CDK18	mRNA	17.47	9.98	11.82	3.08	2.37	1.83	13.09	2.42667	-2.00701	2.73707e-16
51293	CD320	mRNA	32.96	31.94	32.04	62.58	58.93	65.44	32.3133	62.3167	1.43492	2.24155e-26
51295	ECSIT	mRNA	38.36	31.7	29.74	60.73	55.74	62.11	33.2667	59.5267	1.30807	2.88346e-18
51296	SLC15A3	mRNA	0.36	0.07	0.21	0	0	0	0.213333	0	-4.56063	0.0178637
513	ATP5F1D	mRNA	99.96	80.08	78.13	116.52	123.55	146.85	86.0567	128.973	1.08575	2.67895e-10
5130	PCYT1A	mRNA	18.33	17.88	16.99	33.35	35.52	37.66	17.7333	35.51	1.49151	4.04713e-25
51302	CYP39A1	mRNA	0.39	0.56	0.43	0.15	0.08	0	0.46	0.0766667	-2.31081	0.0281008
51312	SLC25A37	mRNA	67.81	54.94	64.7	28.2	19.86	20.76	62.4833	22.94	-1.09292	9.22656e-14
51313	FAM198B	mRNA	0.91	0.83	1.17	0.41	0.34	0.29	0.97	0.346667	-1.00583	0.00947197
51315	KRCC1	mRNA	3.61	3.95	4.63	0.85	1.06	0.49	4.06333	0.8	-1.84967	3.20347e-07
51324	SPG21	mRNA	68.34	73.59	74.92	96.82	103.9	117.59	72.2833	106.103	1.08266	1.07926e-13
51326	ARL17A	mRNA	41.77	39.16	45.3	14.43	12.9	13.28	42.0767	13.5367	-1.71808	2.04914e-42
51330	TNFRSF12A	mRNA	125.86	101.91	90.28	244.85	207.19	280.29	106.017	244.11	1.69275	2.34833e-22
51351	ZNF117	mRNA	5.75	4.98	5.04	1.45	0.33	0.32	5.25667	0.7	-2.47898	0.000772821
51368	TEX264	mRNA	27.07	27.66	23.24	37.31	43.77	43.93	25.99	41.67	1.06601	1.35236e-12
51371	POMP	mRNA	143.7	160.32	149.78	222.84	282.82	303.87	151.267	269.843	1.33072	5.56433e-16
51380	CSAD	mRNA	6.87	5.51	8.29	0.83	0.49	0.44	6.89	0.586667	-2.97688	6.25984e-22
51382	ATP6V1D	mRNA	41.62	50.04	50.47	65.46	83.57	81.84	47.3767	76.9567	1.19371	5.3029e-13
51385	ZNF589	mRNA	5.44	5.45	6.09	1.37	0.75	0.9	5.66	1.00667	-2.02975	1.1753e-17
51386	EIF3L	mRNA	240.8	242.6	230.66	333.72	359.97	371.11	238.02	354.933	1.04382	2.95296e-17
5139	PDE3A	mRNA	0.09	0.09	0.14	0	0.02	0.01	0.106667	0.01	-2.71813	0.0451868
51398	WDR83OS	mRNA	131.86	133.95	123.95	184.59	219.47	270.05	129.92	224.703	1.31703	5.37179e-13
51399	TRAPPC4	mRNA	66.51	80.88	72.88	106.9	115.45	126.89	73.4233	116.413	1.15112	1.96634e-14
5141	PDE4A	mRNA	0.09	0.14	0.13	0	0	0.02	0.12	0.00666667	-3.75788	0.0347505
51427	ZNF107	mRNA	9.88	10.17	12.15	2.61	1.92	2	10.7333	2.17667	-1.87221	5.43589e-30
51455	REV1	mRNA	13.03	12.85	12.82	4.74	3.88	3.66	12.9	4.09333	-1.07078	1.50361e-13
51491	NOP16	mRNA	89.16	94.23	88.51	160.79	151.75	160.03	90.6333	157.523	1.28369	4.62086e-28
51493	RTCB	mRNA	47.67	52.7	52.64	84.02	85.64	101.53	51.0033	90.3967	1.3175	2.22291e-19
51504	TRMT112	mRNA	247.58	262.94	232.55	322.43	360.42	446.75	247.69	376.533	1.10417	7.57025e-11
51506	UFC1	mRNA	91.54	100.45	93.61	160.33	209.86	182.95	95.2	184.38	1.45585	1.25482e-21
51512	GTSE1	mRNA	13.88	12.47	10.99	4.89	3.89	3.86	12.4467	4.21333	-1.06569	7.25503e-12
51523	CXXC5	mRNA	19.38	16.59	18.67	7.17	6.69	4.7	18.2133	6.18667	-1.09271	1.17493e-09
51531	TRMO	mRNA	6.15	6.33	7.06	10.33	12.6	16.38	6.51333	13.1033	1.30087	1.40304e-09
51533	PHF7	mRNA	4.41	4.95	4.75	1.52	1.59	1.36	4.70333	1.49	-1.32631	7.90191e-07
5154	PDGFA	mRNA	10.21	9.97	10.44	3.6	2.73	2.38	10.2067	2.90333	-1.29217	2.37556e-10
51548	SIRT6	mRNA	14.99	15.21	14.52	22.02	22.42	23.79	14.9067	22.7433	1.09483	1.24594e-12
51550	CINP	mRNA	34.05	36.09	41.4	66.62	71.59	74.26	37.18	70.8233	1.41736	2.0324e-20
51561	IL23A	mRNA	5.08	5.66	5.48	27.13	22.6	13.5	5.40667	21.0767	2.43536	3.40622e-22
51574	LARP7	mRNA	21.27	24.66	25.83	4.92	4.11	2.06	23.92	3.69667	-2.21785	3.40622e-22
51575	ESF1	mRNA	15.51	20.65	23.51	7.74	6.63	4.02	19.89	6.13	-1.2136	6.60007e-08
51585	PCF11	mRNA	8.96	8.59	9.56	3.56	1.97	2.87	9.03667	2.8	-1.21945	6.30292e-10
51599	LSR	mRNA	51.07	37.3	30.66	71.47	59.17	56.96	39.6767	62.5333	1.13932	1.27003e-09
51604	PIGT	mRNA	103.65	101.33	98.13	167.69	162.21	208.9	101.037	179.6	1.3193	1.75143e-18
51614	ERGIC3	mRNA	230.8	233.77	236.71	311.3	335.27	371.74	233.76	339.437	1.03017	4.4263e-14
51629	SLC25A39	mRNA	106.49	105.13	100.83	162.73	179.37	222.46	104.15	188.187	1.31131	3.92152e-16
51647	CIAO2B	mRNA	146.86	161.41	162.17	218.95	264.33	305.28	156.813	262.853	1.24225	3.99443e-13
51649	MRPS23	mRNA	38.19	44.27	38.77	55.24	59.85	64.44	40.41	59.8433	1.05714	2.53412e-12
51690	LSM7	mRNA	87.02	86.61	80.2	123.35	135.12	145.08	84.61	134.517	1.16435	1.17082e-13
51693	TRAPPC2L	mRNA	13.44	13.27	12.69	18.18	20.19	20.88	13.1333	19.75	1.0753	7.54472e-12
51702	PADI3	mRNA	0.59	0.38	0.26	0.02	0	0	0.41	0.00666667	-5.08174	0.000668374
51706	CYB5R1	mRNA	8.42	9.91	8.19	24.82	32.67	31.68	8.84	29.7233	2.24217	1.49578e-32
5172	SLC26A4	mRNA	0.1	0.14	0.07	0	0	0	0.103333	0	-4.57171	0.0131948
51728	POLR3K	mRNA	30.36	36.89	30.44	40.34	50.84	50.33	32.5633	47.17	1.02735	4.41812e-08
51742	ARID4B	mRNA	17.99	17.64	19.24	5.93	4.51	4.31	18.29	4.91667	-1.32723	2.57078e-21
51747	LUC7L3	mRNA	71.49	70.05	78.85	8.96	5.24	3.42	73.4633	5.87333	-3.3011	2.128e-49
51754	TMEM8B	mRNA	1.65	1.44	1.1	0.53	0.4	0.55	1.39667	0.493333	-1.13546	0.00559144
5176	SERPINF1	mRNA	3.18	3.9	3.25	0.81	0.93	0.32	3.44333	0.686667	-1.79537	7.29693e-05
51763	INPP5K	mRNA	16.33	17.89	16.14	30.59	28.6	32.67	16.7867	30.62	1.3537	2.61052e-23
518	ATP5MC3	mRNA	53.31	56.86	54.14	70.06	82.99	100.24	54.77	84.43	1.11038	8.91153e-11
5189	PEX1	mRNA	12.44	13.93	15.36	3.88	4.09	2.99	13.91	3.65333	-1.38665	1.22677e-16
5190	PEX6	mRNA	4.78	3.34	4.71	1.73	1.07	1.12	4.27667	1.30667	-1.20877	2.94038e-06
5201	PFDN1	mRNA	102.5	116.18	103.49	154.02	169.31	152.01	107.39	158.447	1.04863	2.64984e-16
5202	PFDN2	mRNA	102.35	119.35	112.63	178.97	198.69	200.49	111.443	192.717	1.28106	7.87714e-19
5210	PFKFB4	mRNA	11.44	7.97	8.92	3.16	3	3.88	9.44333	3.34667	-1.0486	6.002e-07
5216	PFN1	mRNA	1186.36	1189.28	1154.15	1803.45	2055.87	2296.83	1176.6	2052.05	1.29649	6.62636e-19
5224	PGAM2	mRNA	2.04	2.12	2.07	0.38	0.1	0.1	2.07667	0.193333	-2.92946	0.00111809
5245	PHB	mRNA	112.36	118.48	114.62	166.82	199.93	211.26	115.153	192.67	1.23861	1.00064e-16
5250	SLC25A3	mRNA	298.1	323.18	300.63	431.43	445.14	504.12	307.303	460.23	1.07678	1.2062e-15
5268	SERPINB5	mRNA	42.58	45.91	44.35	60.7	76.55	82.97	44.28	73.4067	1.22442	1.46044e-13
527	ATP6V0C	mRNA	88.12	74.12	58.46	132.53	144.45	188.27	73.5667	155.083	1.5713	5.08806e-15
5271	SERPINB8	mRNA	9.14	11.12	9.11	27.48	29.02	26.65	9.79	27.7167	1.70346	2.38526e-31
5275	SERPINB13	mRNA	5.27	4.72	5.67	1.3	1.19	1.08	5.22	1.19	-1.67002	5.10098e-13
5283	PIGH	mRNA	10.45	12.1	11.67	15.98	16.62	17.11	11.4067	16.57	1.02115	5.51554e-09
5287	PIK3C2B	mRNA	1.55	1.1	1.02	0.34	0.23	0.18	1.22333	0.25	-1.75762	5.45844e-07
5310	PKD1	mRNA	6.74	5.12	5.56	1.21	0.7	0.8	5.80667	0.903333	-2.24698	5.9922e-27
5311	PKD2	mRNA	4.87	5.29	5.28	1.39	1.12	0.93	5.14667	1.14667	-1.62976	9.99198e-16
5328	PLAU	mRNA	168.24	149.45	158.71	671.96	415.22	298.79	158.8	461.99	2.00221	1.08527e-21
5329	PLAUR	mRNA	121.14	106.82	100.07	377.03	355.76	316	109.343	349.597	2.15588	1.37144e-66
533	ATP6V0B	mRNA	32.9	31.4	26.51	70.7	66.03	87.17	30.27	74.6333	1.68704	2.61052e-23
5332	PLCB4	mRNA	4.57	5.29	5.18	1.69	1.3	1.16	5.01333	1.38333	-1.32737	2.37638e-11
53335	BCL11A	mRNA	1.59	1.34	1.56	0.58	0.41	0.32	1.49667	0.436667	-1.50095	4.90202e-05
5335	PLCG1	mRNA	14.1	11.91	13.24	5.74	3.77	2.98	13.0833	4.16333	-1.18129	4.01626e-09
5336	PLCG2	mRNA	8.83	6.49	6.52	2.21	1.54	1.69	7.28	1.81333	-1.52912	5.3353e-16
53373	TPCN1	mRNA	5.72	5.07	5.6	1.81	1.58	1.55	5.46333	1.64667	-1.19338	6.5584e-11
53405	CLIC5	mRNA	0.4	0.4	0.56	0.15	0.13	0.08	0.453333	0.12	-1.88032	0.00537908
5348	FXYD1	mRNA	1.57	2.31	1.69	3.25	3.52	3.1	1.85667	3.29	1.34521	0.0230293
5355	PLP2	mRNA	400.01	386.72	333.77	723.69	842.2	983.09	373.5	849.66	1.68136	2.85261e-24
5361	PLXNA1	mRNA	12.21	7.56	7.39	3.98	2.41	1.94	9.05333	2.77667	-1.23189	1.30135e-06
53637	S1PR5	mRNA	3.14	2.92	3.64	1.11	1.08	1.18	3.23333	1.12333	-1.06598	0.000482077
5364	PLXNB1	mRNA	10.93	8.12	8.93	2.59	1.48	1	9.32667	1.69	-2.02508	2.5298e-15
5365	PLXNB3	mRNA	4.12	3.01	3.35	0.98	0.52	0.39	3.49333	0.63	-2.00545	1.42238e-12
5378	PMS1	mRNA	10.01	12.85	13.94	2.43	2.73	2.25	12.2667	2.47	-1.93634	1.46373e-21
53827	FXYD5	mRNA	477.84	433.18	388.6	961.53	1017.4	890.84	433.207	956.59	1.62792	8.94541e-38
53840	TRIM34	mRNA	4.56	6.59	7.05	2.05	2.15	2.09	6.06667	2.09667	-1.05097	5.76663e-05
539	ATP5PO	mRNA	315.08	356.06	327.38	490.02	607.59	569.1	332.84	555.57	1.23144	2.49616e-17
53905	DUOX1	mRNA	0.3	0.27	0.39	0.39	0.6	0.61	0.32	0.533333	1.17166	0.0139573
540	ATP7B	mRNA	1.65	1.21	1.33	0.37	0.39	0.3	1.39667	0.353333	-1.53225	4.28317e-07
54058	C21orf58	mRNA	4.59	4.28	4.32	0.49	0.3	0.26	4.39667	0.35	-3.09851	2.52017e-26
54065	SMIM11A	mRNA	1.26	1.32	3.84	5.26	3.24	10.4	2.14	6.3	1.84282	0.000192981
5411	PNN	mRNA	63.43	66.37	73.92	16.9	10.55	5.33	67.9067	10.9267	-2.17744	3.5969e-07
5420	PODXL	mRNA	1.88	1.15	1.31	0.32	0.2	0.24	1.44667	0.253333	-2.03835	8.04628e-09
54206	ERRFI1	mRNA	24.92	22.3	22.04	56.84	51.79	64.61	23.0867	57.7467	1.80697	5.65729e-35
54207	KCNK10	mRNA	0.08	0.03	0.13	0.23	0.19	0.17	0.08	0.196667	1.83955	0.0052459
5426	POLE	mRNA	12.47	9.66	9.44	4.88	2.66	2.6	10.5233	3.38	-1.13958	4.686e-08
5432	POLR2C	mRNA	84.69	91.08	86.43	148.14	147.75	175.03	87.4	156.973	1.33583	1.09206e-21
5434	POLR2E	mRNA	67.79	61.73	58.85	94.46	99.42	118.45	62.79	104.11	1.15547	1.95257e-14
5435	POLR2F	mRNA	18.4	18.8	18.55	27.81	27.81	29.03	18.5833	28.2167	1.12185	1.61063e-16
54361	WNT4	mRNA	1.45	0.7	0.99	0.77	0.44	0.1	1.04667	0.436667	-1.51776	0.00527429
5437	POLR2H	mRNA	112.69	117.53	117.41	159.53	169.21	187.06	115.877	171.933	1.03567	3.56568e-14
54413	NLGN3	mRNA	0.2	0.31	0.33	0.05	0.05	0.07	0.28	0.0566667	-2.02705	0.0250789
54429	TAS2R5	mRNA	0.66	0.61	0.56	0	0	0	0.61	0	-5.07687	0.00234617
54432	YIPF1	mRNA	12.97	15.79	17.97	31.93	37.12	43.21	15.5767	37.42	1.76797	2.79139e-20
54438	GFOD1	mRNA	4.31	3.43	4.34	2.08	1.66	1.91	4.02667	1.88333	-1.071	8.20951e-09
54442	KCTD5	mRNA	30.13	31.05	27.29	48.69	41.19	56.7	29.49	48.86	1.21766	6.09435e-14
54461	FBXW5	mRNA	30.18	25.25	22.02	45.9	37.97	40.2	25.8167	41.3567	1.14748	1.19019e-13
54465	ETAA1	mRNA	15.69	16.99	16.43	5.06	5.33	3.19	16.37	4.52667	-1.37981	1.22363e-13
54472	TOLLIP	mRNA	11.88	9.2	8.49	14.5	12.93	18.44	9.85667	15.29	1.11682	3.30194e-08
54492	NEURL1B	mRNA	6.34	5.24	6.01	1.16	1.08	0.93	5.86333	1.05667	-1.96452	2.61644e-25
54499	TMCO1	mRNA	26.04	31.91	29.95	35.47	45.14	47.1	29.3	42.57	1.03352	1.06111e-09
54504	CPVL	mRNA	0.58	0.44	0.45	0	0.06	0	0.49	0.02	-4.60576	0.00317389
54507	ADAMTSL4	mRNA	4.35	3.71	4.78	0.55	1.01	0.83	4.28	0.796667	-2.16633	9.31358e-15
54512	EXOSC4	mRNA	49.68	52.77	48.82	76.85	79.09	89.98	50.4233	81.9733	1.19283	3.4268e-15
5452	POU2F2	mRNA	0.41	0.28	0.29	0.09	0.1	0.07	0.326667	0.0866667	-1.32802	0.0188773
54535	CCHCR1	mRNA	32.31	29.62	32.29	12.42	10.71	5.86	31.4067	9.66333	-1.23093	9.04231e-09
54539	NDUFB11	mRNA	106.65	111.56	104.75	149.49	179.05	214.82	107.653	181.12	1.24713	6.85442e-13
54540	FAM193B	mRNA	15.09	12.61	13.99	2.38	1.13	1.3	13.8967	1.60333	-2.61334	2.0278e-29
54544	CRCT1	mRNA	0	0	0	0.37	0.26	0.39	0	0.34	4.38772	0.0461991
54554	WDR5B	mRNA	4.28	4.2	4.35	1.45	1.09	0.7	4.27667	1.08	-1.50998	1.028e-09
54555	DDX49	mRNA	28.28	27.91	26.6	51.21	47.8	52.19	27.5967	50.4	1.35335	1.78098e-25
54587	MXRA8	mRNA	0.96	0.94	0.74	0.08	0.04	0.06	0.88	0.06	-3.5901	1.46413e-06
546	ATRX	mRNA	14.4	16.21	19.56	7.68	5.62	4.63	16.7233	5.97667	-1.00644	1.35116e-08
5460	POU5F1	mRNA	0.53	1.27	1.13	0.37	0.22	0.19	0.976667	0.26	-1.40262	0.0392864
54625	PARP14	mRNA	13.76	12.35	13.9	3.97	2.74	1.95	13.3367	2.88667	-1.75051	2.16765e-18
54629	MINDY2	mRNA	6.36	5.39	6.44	2.49	1.72	2.08	6.06333	2.09667	-1.06815	2.74317e-10
5467	PPARD	mRNA	30.15	21.19	19.37	50.05	41.28	43.59	23.57	44.9733	1.39371	2.78849e-15
54681	P4HTM	mRNA	6.03	5.01	6.17	1.69	1.98	1.36	5.73667	1.67667	-1.32707	4.97681e-07
54707	GPN2	mRNA	18.29	16.86	16.16	22.54	24.66	26.32	17.1033	24.5067	1.00855	1.43075e-09
54732	TMED9	mRNA	71.82	76.55	75.89	117.52	112.73	136.39	74.7533	122.213	1.19965	2.80125e-18
54734	RAB39A	mRNA	1.46	1.65	2.35	0.2	0.09	0.13	1.82	0.14	-3.24924	8.24292e-07
54737	MPHOSPH8	mRNA	12.76	14.33	16.54	4.55	4.66	2.43	14.5433	3.88	-1.42397	5.31092e-11
54742	LY6K	mRNA	52.04	49.8	46.21	91.27	93.86	115.55	49.35	100.227	1.36121	8.74248e-21
54760	PCSK4	mRNA	0.64	0.81	1.21	0.22	0.09	0.12	0.886667	0.143333	-2.1563	0.00120566
54762	GRAMD1C	mRNA	8.21	9.04	9.58	2.7	3.32	2.27	8.94333	2.76333	-1.21633	1.64362e-10
5478	PPIA	mRNA	2347.07	2536.94	2481.33	3077.75	3805.99	4174.13	2455.11	3685.96	1.04492	8.51248e-12
5479	PPIB	mRNA	435.21	450.6	436.87	672.78	720.01	748.45	440.893	713.747	1.18557	1.2654e-21
54799	MBTD1	mRNA	6.66	6.79	7.63	2.29	1.5	1.73	7.02667	1.84	-1.42433	5.6816e-15
54806	AHI1	mRNA	4.25	4.19	4.93	1.46	1.59	1.03	4.45667	1.36	-1.38125	5.89704e-10
54807	ZNF586	mRNA	6.65	6.12	5.31	11.71	9.41	10.38	6.02667	10.5	1.2911	1.73445e-12
54836	BSPRY	mRNA	2.16	2.16	2	3.62	3.88	3.5	2.10667	3.66667	1.28264	1.60263e-07
54841	BIVM	mRNA	12.57	14.35	14.49	4.41	3.93	3.47	13.8033	3.93667	-1.31443	2.10047e-17
54858	PGPEP1	mRNA	13.14	12.29	14.56	7.15	7.56	8.66	13.33	7.79	-1.10115	3.01916e-11
548593	SLX1A	mRNA	21.08	18.94	16.4	31.87	31.91	34.85	18.8067	32.8767	1.29137	3.85038e-14
548644	POLR2J3	mRNA	9.44	8.94	8.84	14.97	16.13	12.08	9.07333	14.3933	1.16571	7.05879e-11
54876	DCAF16	mRNA	13.05	13.78	13.71	4.66	2.87	2.77	13.5133	3.43333	-1.50331	4.01953e-16
54885	TBC1D8B	mRNA	3.96	3.6	4.95	1.65	1.81	1.45	4.17	1.63667	-1.32524	3.94768e-09
54908	SPDL1	mRNA	32.34	37.17	38.94	9.81	10.08	5.99	36.15	8.62667	-1.63978	7.87589e-18
54910	SEMA4C	mRNA	5.91	4.8	4.74	3.36	1.4	1.06	5.15	1.94	-1.05001	0.00160816
54914	FOCAD	mRNA	11.79	13.01	13.97	25.1	26.18	26.37	12.9233	25.8833	1.47824	4.91007e-30
54922	RASIP1	mRNA	0.34	0.28	0.43	0.68	0.56	0.62	0.35	0.62	1.29999	0.00797926
54923	LIME1	mRNA	8.2	6.89	7.81	2.18	1.42	1.92	7.63333	1.84	-1.59138	6.15734e-08
5493	PPL	mRNA	24.22	14.19	12.65	7.76	3.83	2.47	17.02	4.68667	-1.40667	0.016482
54932	EXD3	mRNA	4.25	3.47	3.97	1.12	0.72	1.36	3.89667	1.06667	-1.4493	0.000753628
54936	ADPRHL2	mRNA	29.62	30.04	28.36	43.52	42.26	49.51	29.34	45.0967	1.10743	5.81344e-14
54939	COMMD4	mRNA	80.53	79.67	73.07	93.58	124.46	124.97	77.7567	114.337	1.02156	4.05466e-09
54943	DNAJC28	mRNA	1.58	2.02	2.7	0.3	0.38	0.43	2.1	0.37	-2.02869	0.000300319
54949	SDHAF2	mRNA	30.62	38.34	35.51	54.19	56.53	54.72	34.8233	55.1467	1.15089	4.92785e-15
54952	TRNAU1AP	mRNA	8.42	8.2	7.08	13.35	13.59	14.9	7.9	13.9467	1.29165	4.99039e-13
54958	TMEM160	mRNA	20.05	16.34	19.29	29.8	35.21	45.39	18.56	36.8	1.4854	1.84187e-10
54977	SLC25A38	mRNA	18.09	19.83	17.7	29.7	29.22	36.12	18.54	31.68	1.34636	4.59089e-15
54981	NMRK1	mRNA	13.59	14.39	16.17	6.62	6.57	5.07	14.7167	6.08667	-1.08739	1.428e-08
54982	CLN6	mRNA	11.59	10.27	8.86	26.2	22.38	19.4	10.24	22.66	1.62379	2.61052e-23
54984	PINX1	mRNA	6.25	6.25	6.29	10.22	10.82	6.62	6.26333	9.22	1.02943	7.72747e-06
5499	PPP1CA	mRNA	104.93	109.87	97.82	162	158.5	170.96	104.207	163.82	1.14024	1.08646e-19
54998	AURKAIP1	mRNA	83.14	79.97	78	110.88	125.69	129.5	80.37	122.023	1.07197	3.78301e-14
55	ACPP	mRNA	2.09	2.45	2.87	0.45	0.3	0.39	2.47	0.38	-2.2289	2.40081e-08
550	AUP1	mRNA	79.29	70.23	74.79	110.9	126.91	132.16	74.77	123.323	1.21333	4.48283e-17
55001	TTC22	mRNA	1.72	1.54	1.49	0.79	0.56	0.47	1.58333	0.606667	-1.06928	0.00187665
55004	LAMTOR1	mRNA	101.88	115.46	108.66	159.92	183.54	195.88	108.667	179.78	1.21914	2.28939e-16
55009	C19orf24	mRNA	48.1	47.3	49.1	94.23	112.41	118.13	48.1667	108.257	1.6619	9.31866e-26
55010	PARPBP	mRNA	13.3	13.31	16.21	5.06	5.21	5.43	14.2733	5.23333	-1.05484	1.59997e-09
55016	2021-03-01	mRNA	2.67	2.77	3.75	0.78	0.69	0.8	3.06333	0.756667	-1.54444	6.35681e-10
55020	TTC38	mRNA	4.64	5.68	4.71	6.96	6.91	9.51	5.01	7.79333	1.14095	2.36568e-07
55026	TMEM255A	mRNA	8.59	9.68	12.69	2.84	3.33	3.01	10.32	3.06	-1.27407	6.08283e-10
55036	CCDC40	mRNA	0.76	0.86	0.88	0.25	0.21	0.2	0.833333	0.22	-1.75031	0.00151714
55052	MRPL20	mRNA	118.18	124.41	107.72	170.75	184.62	174.17	116.77	176.513	1.0904	3.4591e-16
55064	SPATA6L	mRNA	0.43	0.58	0.59	0.31	0.1	0.13	0.533333	0.18	-1.30726	0.0331154
55065	SLC52A1	mRNA	8.3	8.01	10.08	1.1	0.85	1.14	8.79667	1.03	-2.67713	1.23122e-24
55068	ENOX1	mRNA	49.6	57.29	62.26	21.4	17.14	19.73	56.3833	19.4233	-1.05271	7.90456e-14
55075	UACA	mRNA	27.59	31.48	35.93	6.21	3.67	2.16	31.6667	4.01333	-2.43081	4.99736e-22
55082	ARGLU1	mRNA	51.72	49.8	53.86	9.34	6.9	4.93	51.7933	7.05667	-2.68233	5.02166e-45
55086	CXorf57	mRNA	4.75	5.66	4.99	1.81	2.06	1.4	5.13333	1.75667	-1.04907	9.51177e-07
55101	DMAC2	mRNA	36	36.65	35.03	49.89	55.8	59.73	35.8933	55.14	1.09247	3.68678e-13
55112	WDR60	mRNA	9.62	7.98	7.41	1.95	1.25	0.38	8.33667	1.19333	-2.34843	0.000182723
55113	XKR8	mRNA	5.52	6	5.84	9.67	8.5	9.03	5.78667	9.06667	1.13824	8.39622e-12
55119	PRPF38B	mRNA	26.46	26.6	29.73	6.99	4.97	3.51	27.5967	5.15667	-1.81967	1.48014e-18
55124	PIWIL2	mRNA	0.33	0.4	0.35	0.58	0.65	0.72	0.36	0.65	1.35575	0.000961222
55125	CEP192	mRNA	8.57	9.49	11.31	3.15	2.37	1.58	9.79	2.36667	-1.56746	1.60594e-14
55137	FIGN	mRNA	3.8	3.71	4	1.65	1.33	1.28	3.83667	1.42	-1.05393	4.15736e-11
55146	ZDHHC4	mRNA	34.02	40.97	37.45	60.13	58.29	66.31	37.48	61.5767	1.23431	6.34645e-17
5516	PPP2CB	mRNA	53.29	58.33	54.93	77.17	71.67	89.46	55.5167	79.4333	1.007	5.09652e-12
55160	ARHGEF10L	mRNA	1.91	1.47	1.66	0.93	0.38	0.31	1.68	0.54	-1.21309	0.0026986
55168	MRPS18A	mRNA	40.72	42.85	38.74	61.02	65.06	77.45	40.77	67.8433	1.22899	4.45571e-14
5518	PPP2R1A	mRNA	123.63	115.31	116.11	198.38	185.59	239.83	118.35	207.933	1.30527	1.18058e-18
55184	DZANK1	mRNA	1.11	1.21	1.12	0.3	0.32	0.23	1.14667	0.283333	-1.55549	0.000249892
55194	EVA1B	mRNA	2.75	1.18	2.41	0.46	0	0.14	2.11333	0.2	-2.89003	0.000455265
55200	PLEKHG6	mRNA	0.49	0.39	0.46	0.15	0.13	0	0.446667	0.0933333	-1.89123	0.0283587
55206	SBNO1	mRNA	11.39	12.07	12.12	4.58	3.52	3.5	11.86	3.86667	-1.13696	6.76577e-18
55207	ARL8B	mRNA	37.19	44.45	41.53	56.3	58.78	63.4	41.0567	59.4933	1.02511	2.13828e-13
55209	SETD5	mRNA	28.91	23.72	25.1	10.99	7.59	7.14	25.91	8.57333	-1.08148	1.77895e-11
55210	ATAD3A	mRNA	15.2	14.55	11.06	27.78	23.55	23.37	13.6033	24.9	1.35006	4.47413e-17
55244	SLC47A1	mRNA	0.29	0.33	0.29	0.04	0.02	0.02	0.303333	0.0266667	-2.87199	0.0095991
55247	NEIL3	mRNA	6.52	7.74	7.41	1.73	1.94	2.28	7.22333	1.98333	-1.40529	1.04036e-09
55251	PCMTD2	mRNA	11.33	10.68	12.47	4.41	4	3.11	11.4933	3.84	-1.09956	5.55525e-11
55256	ADI1	mRNA	142.99	147	147.73	200.96	213.4	236.8	145.907	217.053	1.03543	1.71522e-14
5526	PPP2R5B	mRNA	10.01	6.62	6.8	12.17	9.5	12.08	7.81	11.25	1.02268	8.80213e-07
55285	RBM41	mRNA	8.23	8.67	9.94	5.05	3.69	3.76	8.94667	4.16667	-1.43765	5.94548e-15
55290	BRF2	mRNA	5.16	5.67	4.61	9.59	9.38	10.82	5.14667	9.93	1.43598	2.56618e-13
552900	BOLA2	mRNA	54.27	60.85	59.59	75.44	103.97	101.23	58.2367	93.5467	1.17953	3.2107e-11
55304	SPTLC3	mRNA	0.14	0.2	0.22	0.01	0	0.03	0.186667	0.0133333	-2.93067	0.0259309
5531	PPP4C	mRNA	135.76	125.08	115.91	171.69	186.78	216.11	125.583	191.527	1.09609	1.20252e-12
55313	CPPED1	mRNA	6.7	8.23	7.07	10.44	11.53	11.29	7.33333	11.0867	1.0845	6.35544e-13
55315	SLC29A3	mRNA	1.91	1.52	1.6	2.86	2.17	2.23	1.67667	2.42	1.00627	0.00071222
55317	AP5S1	mRNA	5.95	6.6	4.91	10.67	10.95	9.93	5.82	10.5167	1.33921	5.08994e-12
55320	MIS18BP1	mRNA	13.41	14.58	16.02	4.06	3.52	2.39	14.67	3.32333	-1.52185	1.80462e-19
55321	TMEM74B	mRNA	0.47	0.24	0.52	0.07	0.08	0	0.41	0.05	-3.39587	0.00557011
55329	MNS1	mRNA	2.51	2.91	3.09	0.76	0.54	0.04	2.83667	0.446667	-2.23691	1.36817e-05
5533	PPP3CC	mRNA	9.29	11.2	9.46	25.68	24.03	25.84	9.98333	25.1833	1.78781	1.75569e-33
55336	FBXL8	mRNA	2.75	2.15	2.52	0.82	0.72	0.45	2.47333	0.663333	-1.43997	0.00147753
55345	ZGRF1	mRNA	3.38	4.04	3.69	0.44	0.51	0.28	3.70333	0.41	-2.29007	9.88099e-19
55352	COPRS	mRNA	37.99	43.16	37.57	57.43	58.16	67.17	39.5733	60.92	1.11251	4.13011e-12
55355	HJURP	mRNA	52.07	59.54	62.69	14.39	17.99	13.08	58.1	15.1533	-1.47389	7.62426e-21
55356	SLC22A15	mRNA	3.59	4.04	4.91	1.24	0.98	1.61	4.18	1.27667	-1.08782	1.99557e-05
55367	PIDD1	mRNA	9.68	8.3	8.14	2.71	2.23	2.16	8.70667	2.36667	-1.38325	1.28707e-12
55379	LRRC59	mRNA	92.5	93.38	89.4	174.22	161.6	168.93	91.76	168.25	1.36001	1.00867e-36
5540	NPY4R	mRNA	0.78	0.83	0.87	0.17	0.28	0.19	0.826667	0.213333	-1.4002	0.00187447
55425	GPALPP1	mRNA	15.58	16.14	18.98	5.6	6.58	4.09	16.9	5.42333	-1.09246	9.59294e-10
554282	FAM72C	mRNA	7.04	8.08	11.64	2.3	2.54	2.78	8.92	2.54	-1.31968	2.1641e-07
55486	PARL	mRNA	52.92	58.08	53.96	88.81	85.74	96.01	54.9867	90.1867	1.19807	3.63165e-19
55503	TRPV6	mRNA	1.12	1.02	1.28	0.39	0.32	0.1	1.14	0.27	-1.59844	0.00210525
55505	NOP10	mRNA	238.23	254.19	240.82	379.67	422.24	485.4	244.413	429.103	1.30729	2.37539e-17
55507	GPRC5D	mRNA	1.77	1.53	1.57	0.3	0.82	0.18	1.62333	0.433333	-1.48461	0.0232082
55526	DHTKD1	mRNA	34.2	36.01	35.78	11.92	11.08	10.03	35.33	11.01	-1.19978	2.40495e-25
55553	SOX6	mRNA	0.17	0.09	0.14	0.04	0.01	0.01	0.133333	0.02	-2.36447	0.0148643
55558	PLXNA3	mRNA	1.99	1.52	1.74	0.38	0.2	0.21	1.75	0.263333	-2.26512	4.10934e-12
55561	CDC42BPG	mRNA	5.93	4.64	4.47	1.34	0.71	0.72	5.01333	0.923333	-1.92728	9.09287e-14
55582	KIF27	mRNA	2.41	1.76	2.26	0.64	0.5	0.24	2.14333	0.46	-1.71391	1.81159e-09
55601	DDX60	mRNA	47.58	37.94	49.1	12.15	7.46	4.53	44.8733	8.04667	-2.02487	8.32759e-17
55608	ANKRD10	mRNA	127.7	138.56	162.84	52.84	45.37	70.27	143.033	56.16	-1.36185	7.70196e-16
55609	ZNF280C	mRNA	3.25	3.45	3.7	1.48	1.06	1.14	3.46667	1.22667	-1.00634	5.00821e-06
55611	OTUB1	mRNA	50.44	46.45	45.4	79.64	84.97	103.12	47.43	89.2433	1.40488	5.1916e-19
5563	PRKAA2	mRNA	0	0.01	0.02	0.03	0.06	0.05	0.01	0.0466667	2.71724	0.0425267
55635	DEPDC1	mRNA	20.72	23.35	25.77	7.39	7.69	6.79	23.28	7.29	-1.22299	1.92863e-18
5564	PRKAB1	mRNA	14.89	17.93	15.16	22.64	24.14	32.18	15.9933	26.32	1.21177	2.84047e-10
55644	OSGEP	mRNA	13.92	14.53	14.1	19.02	20.43	24.63	14.1833	21.36	1.08286	1.94075e-09
55651	NHP2	mRNA	366.88	402.11	381.11	555.27	630.69	636.72	383.367	607.56	1.15523	7.59421e-18
55657	ZNF692	mRNA	16.59	14.36	16.32	3.22	3.56	4.12	15.7567	3.63333	-1.65133	4.41368e-17
55701	ARHGEF40	mRNA	1.36	1.62	1.57	0.47	0.35	0.32	1.51667	0.38	-1.42353	3.28029e-06
55702	YJU2	mRNA	11.62	13.46	11.48	17.28	19.92	18.44	12.1867	18.5467	1.09373	6.32938e-10
55704	CCDC88A	mRNA	7.55	8.51	9.77	2.62	2.14	1.71	8.61	2.15667	-1.51116	7.90423e-19
55707	NECAP2	mRNA	24.29	26.66	27.23	42.09	43.15	42.41	26.06	42.55	1.18396	4.96759e-20
55721	IQCC	mRNA	3.48	3.87	3.48	1.17	1.07	0.53	3.61	0.923333	-1.49611	1.50874e-05
55749	CCAR1	mRNA	20.76	21.48	21.08	8.09	6.13	4.04	21.1067	6.08667	-1.32328	7.99869e-12
55756	INTS9	mRNA	13.9	13.59	13.7	20.19	19.93	22.65	13.73	20.9233	1.10243	4.04232e-14
55779	CFAP44	mRNA	0.49	0.63	0.8	0.19	0.06	0.13	0.64	0.126667	-1.8953	6.63403e-06
55790	CSGALNACT1	mRNA	1.51	1.78	1.66	0.56	0.43	0.41	1.65	0.466667	-1.30659	0.000162118
55805	LRP2BP	mRNA	0.43	0.61	0.59	0.16	0.18	0.1	0.543333	0.146667	-1.42362	0.00495995
55806	HR	mRNA	6.53	3.78	3.33	1.84	0.99	1.22	4.54667	1.35	-1.29858	1.72257e-05
55809	TRERF1	mRNA	4.21	3.45	3.21	1.45	0.88	0.71	3.62333	1.01333	-1.35248	2.65457e-08
55831	EMC3	mRNA	26.11	30.19	26.81	40.53	47.85	46.36	27.7033	44.9133	1.11322	1.37137e-14
55835	CENPJ	mRNA	8.58	8.7	10.75	2.66	1.96	1.63	9.34333	2.08333	-1.90951	5.35456e-22
55841	WWC3	mRNA	2.54	1.83	2.23	0.88	0.52	0.77	2.2	0.723333	-1.12804	1.87029e-05
5585	PKN1	mRNA	37.9	30.36	27.99	48.81	43.95	45.31	32.0833	46.0233	1.00404	1.34013e-11
55851	PSENEN	mRNA	38.37	44.57	43.34	55.51	62.46	79.15	42.0933	65.7067	1.13867	7.3546e-10
55856	ACOT13	mRNA	20.84	23.53	26.9	8.33	10.32	6.42	23.7567	8.35667	-1.02466	2.97498e-08
55876	GSDMB	mRNA	5.09	4.6	6.08	0.36	0.61	0.3	5.25667	0.423333	-3.16883	2.88048e-14
55900	ZNF302	mRNA	6.41	6.9	7.5	2.2	2	1.89	6.93667	2.03	-1.28043	1.07088e-09
55904	KMT2E	mRNA	10.26	8.38	9.56	4.04	3.21	2.81	9.4	3.35333	-1.04097	1.5353e-10
55915	LANCL2	mRNA	5.18	6.14	5.05	9.36	10.36	9.58	5.45667	9.76667	1.32765	7.57588e-17
55937	APOM	mRNA	3.23	2.25	2.2	2.93	3.57	6.12	2.56	4.20667	1.20965	0.0149829
55959	SULF2	mRNA	25.2	22.43	21.94	10.6	6.67	4.36	23.19	7.21	-1.40644	3.77288e-10
55968	NSFL1C	mRNA	33.99	37.25	35.22	60.29	70.94	72.18	35.4867	67.8033	1.43722	2.87238e-24
55969	RAB5IF	mRNA	93.48	108.13	102.03	210.97	235.39	302.91	101.213	249.757	1.7994	1.17609e-24
56005	MYDGF	mRNA	32.88	35.04	31.72	49.06	49.18	49.37	33.2133	49.2033	1.05367	9.15235e-14
5602	MAPK10	mRNA	0.63	0.67	0.88	0.18	0.06	0.11	0.726667	0.116667	-1.88262	0.000189971
56052	ALG1	mRNA	7.92	10.51	7.95	17.24	16.15	19.19	8.79333	17.5267	1.37692	2.65095e-13
56099	PCDHGB7	mRNA	0.84	0.63	0.79	0.3	0.03	0.12	0.753333	0.15	-1.79745	0.00489921
56109	PCDHGA6	mRNA	0.17	0.27	0.12	0	0.03	0	0.186667	0.01	-3.9387	0.0245712
56122	PCDHB14	mRNA	0.47	0.37	0.53	0.12	0.13	0.09	0.456667	0.113333	-1.45221	0.0275658
56163	RNF17	mRNA	0.09	0.12	0.16	0.01	0.03	0	0.123333	0.0133333	-3.21399	0.00998625
56252	YLPM1	mRNA	10.74	8.25	7.32	3.55	2.23	2.18	8.77	2.65333	-1.25609	2.35732e-09
56260	C8orf44	lncRNA	3.35	2.96	4.45	1.03	1	0.58	3.58667	0.87	-1.57188	2.06836e-05
5631	PRPS1	mRNA	34.31	45.32	43.38	65.25	73.81	82.05	41.0033	73.7033	1.3389	1.31803e-15
5639	PRRG2	mRNA	5.18	4.79	4.01	7.66	6.43	7.33	4.66	7.14	1.10011	4.58239e-06
56413	LTB4R2	mRNA	1.89	1.38	1.75	0.21	0.11	0.16	1.67333	0.16	-2.93281	4.28818e-05
5649	RELN	mRNA	0	0.02	0.03	0.02	0.05	0.1	0.0166667	0.0566667	2.32447	0.0467282
56623	INPP5E	mRNA	6.94	6.76	6.69	3.04	1.88	1.95	6.79667	2.29	-1.09063	2.37193e-07
5664	PSEN2	mRNA	3.58	4.85	2.73	5.55	5.38	6.52	3.72	5.81667	1.06965	1.27413e-05
56649	TMPRSS4	mRNA	9.88	6.83	8.52	4.16	2.32	2.05	8.41	2.84333	-1.15525	1.08971e-05
56655	POLE4	mRNA	31.38	39.93	38.58	53.43	69.35	72.87	36.63	65.2167	1.32796	2.07771e-11
56659	KCNK13	mRNA	0.03	0	0.06	0.14	0.37	0.24	0.03	0.25	3.61574	0.00539542
56674	TMEM9B	mRNA	32.6	35.69	35.98	48.62	51.17	58.54	34.7567	52.7767	1.10887	1.20557e-13
5682	PSMA1	mRNA	156.51	188.39	169.37	258.36	296.38	297.09	171.423	283.943	1.22952	1.10517e-17
56829	ZC3HAV1	mRNA	124.97	103.92	112.87	51.66	34.15	19.5	113.92	35.1033	-1.59175	3.84914e-12
56850	GRIPAP1	mRNA	15.37	14.53	15.62	8.47	4.23	2.84	15.1733	5.18	-1.09851	0.00012168
56851	EMC7	mRNA	51.16	58.31	54.5	85.51	92.75	105.82	54.6567	94.6933	1.28559	2.46826e-16
5686	PSMA5	mRNA	35.17	40.59	36.11	52.22	57.03	58.19	37.29	55.8133	1.07129	3.45307e-15
5688	PSMA7	mRNA	225.19	227.85	214.89	306.75	379.58	371.09	222.643	352.473	1.15562	3.20271e-15
5689	PSMB1	mRNA	280	306.1	284.82	411.57	460.59	487.54	290.307	453.233	1.1349	3.07505e-16
56895	AGPAT4	mRNA	1.89	1.55	2.25	0.55	0.69	0.47	1.89667	0.57	-1.24469	1.16417e-06
5690	PSMB2	mRNA	50.19	59.23	53.08	72.45	88.45	95.38	54.1667	85.4267	1.15128	8.91104e-13
56902	PNO1	mRNA	14.82	17.09	16	21.22	23.23	26.42	15.97	23.6233	1.06703	1.70269e-10
5691	PSMB3	mRNA	276.28	299.07	266.2	386.76	483.54	514.4	280.517	461.567	1.21407	6.39063e-14
56915	EXOSC5	mRNA	44.82	55.78	56.25	69.12	81.67	88.69	52.2833	79.8267	1.10476	2.78543e-10
5692	PSMB4	mRNA	319.89	339.96	340.31	492.04	597.26	670.92	333.387	586.74	1.31177	3.58232e-16
56928	SPPL2B	mRNA	6.97	4.21	6.75	1.23	0.81	0.58	5.97667	0.873333	-2.46918	2.27907e-16
5693	PSMB5	mRNA	132.46	145.03	140.93	229.37	257.62	275.03	139.473	254.007	1.33494	5.25735e-23
56931	DUS3L	mRNA	9.68	10.39	8.92	18.99	18.45	18.22	9.66333	18.5533	1.38732	1.31477e-20
56935	SMCO4	mRNA	0.54	0.39	0.38	1.02	0.91	1.24	0.436667	1.05667	1.99445	3.79597e-07
5694	PSMB6	mRNA	158.02	177.96	161.58	252.18	301.69	346.88	165.853	300.25	1.35248	6.22674e-16
5695	PSMB7	mRNA	351.91	367.24	324.09	553.03	610.24	587.49	347.747	583.587	1.23605	1.79698e-22
56985	ADPRM	mRNA	4.24	4.68	4.08	9.05	7.39	9.59	4.33333	8.67667	1.4535	3.00645e-10
56992	KIF15	mRNA	10.26	10.57	11.9	3.25	2.15	1.37	10.91	2.25667	-1.68628	1.69018e-13
56993	TOMM22	mRNA	89.22	87.04	81.93	125.63	136.46	132.47	86.0633	131.52	1.10048	5.38411e-18
5701	PSMC2	mRNA	45.66	55.04	47.62	64.74	76.05	78.65	49.44	73.1467	1.06574	7.00545e-12
57018	CCNL1	mRNA	28.4	27.17	30.99	13.41	12.01	7.35	28.8533	10.9233	-1.09339	7.80448e-08
57019	CIAPIN1	mRNA	34.46	39.56	38.49	53.36	55.41	68.68	37.5033	59.15	1.14024	1.71098e-12
5702	PSMC3	mRNA	187.41	226.11	211.07	294.85	343.99	274.62	208.197	304.487	1.03677	9.10187e-14
57026	PDXP	mRNA	7.35	6.58	6.04	10.51	7.94	11.22	6.65667	9.89	1.05695	3.53793e-07
57035	RSRP1	mRNA	20.91	16.24	19.33	6.35	6.06	10.12	18.8267	7.51	-1.42932	2.03741e-13
5704	PSMC4	mRNA	116.48	129.7	126.99	228.69	271.62	275.31	124.39	258.54	1.5489	1.85166e-27
57048	PLSCR3	mRNA	57.82	48.43	45.03	67.11	66.08	82.61	50.4267	71.9333	1.00322	2.1786e-09
57050	UTP3	mRNA	22.19	26	24.03	8.84	9.02	6.27	24.0733	8.04333	-1.10077	2.32988e-10
57053	CHRNA10	mRNA	0.22	0.62	0.36	0.15	0.12	0.2	0.4	0.156667	-1.5396	0.0414872
5708	PSMD2	mRNA	161.97	176.79	162.71	409.65	360.34	390.54	167.157	386.843	1.6853	4.50995e-54
57085	AGTRAP	mRNA	25.85	29.83	27.1	46.48	49.09	46.05	27.5933	47.2067	1.25373	2.13355e-18
5709	PSMD3	mRNA	70.61	68.25	64.37	121.37	108.7	120.52	67.7433	116.863	1.27236	3.24926e-26
57101	ANO2	mRNA	2.93	3.03	3.39	1.14	1.11	0.72	3.11667	0.99	-1.21552	5.18748e-05
57111	RAB25	mRNA	111.73	121.3	127.81	170.76	173.55	199.79	120.28	181.367	1.0841	2.48289e-14
57129	MRPL47	mRNA	76.09	96.77	87.47	124.77	151.56	136.75	86.7767	137.693	1.15648	5.60516e-14
5714	PSMD8	mRNA	146.13	160.13	154.45	280.18	296.89	306.35	153.57	294.473	1.42888	1.19518e-30
5715	PSMD9	mRNA	21.34	24.65	24.11	37.68	37.67	39.29	23.3667	38.2133	1.19634	5.21647e-19
57175	CORO1B	mRNA	45.71	39.78	33.82	66.54	60.7	75.63	39.77	67.6233	1.25311	4.22304e-14
57187	THOC2	mRNA	17.98	17.9	21.22	7.05	4.93	3.2	19.0333	5.06	-1.43894	4.0414e-12
5719	PSMD13	mRNA	115.61	133.92	123.5	206.78	223.92	242.45	124.343	224.383	1.33684	9.65058e-22
57191	VN1R1	mRNA	0.74	0.97	1.14	0.14	0.15	0.15	0.95	0.146667	-2.18421	0.00787206
57192	MCOLN1	mRNA	3.75	3.66	2.57	5.9	6.21	6.82	3.32667	6.31	1.40977	2.72278e-09
572	BAD	mRNA	67.89	65.02	61.2	85.89	103.31	118.65	64.7033	102.617	1.15021	2.3577e-11
57209	ZNF248	mRNA	7.55	8.53	9.61	1.77	1.25	1.1	8.56333	1.37333	-2.09179	2.08164e-25
57216	VANGL2	mRNA	0.97	0.69	0.99	0.09	0.06	0.01	0.883333	0.0533333	-3.49965	3.09486e-09
57228	SMAGP	mRNA	32.62	37.26	36.13	66.71	64.94	72.6	35.3367	68.0833	1.43644	3.87908e-23
5727	PTCH1	mRNA	3.59	2.79	2.52	1.02	0.71	0.85	2.96667	0.86	-1.33645	4.55097e-09
573	BAG1	mRNA	7.26	7.15	6.87	12.23	11.89	14.25	7.09333	12.79	1.33987	2.37081e-17
57326	PBXIP1	mRNA	7.94	6.89	7.08	2.68	1.87	1.19	7.30333	1.91333	-1.44748	6.78555e-09
57337	SENP7	mRNA	9.8	9.84	11.88	3.05	3.37	2.54	10.5067	2.98667	-1.37526	7.24317e-16
57414	RHBDD2	mRNA	54.62	55.84	46.7	84.33	86.09	104.23	52.3867	91.55	1.28994	2.70552e-16
57418	WDR18	mRNA	43.91	45.01	39.36	69.45	73.71	76.88	42.76	73.3467	1.26743	1.35805e-19
5743	PTGS2	mRNA	5.33	5.35	6.74	39.01	33.8	38.06	5.80667	36.9567	3.15662	6.56491e-111
574414	PRR9	mRNA	0	0	0	0.12	0.61	1.06	0	0.596667	6.20471	0.000158156
57449	PLEKHG5	mRNA	4.67	3.05	3.56	1.48	1.01	0.77	3.76	1.08667	-1.30971	1.35498e-06
57451	TENM2	mRNA	0.84	0.8	0.79	0.27	0.3	0.19	0.81	0.253333	-1.18204	0.000122086
57458	TMCC3	mRNA	9.38	9.35	8.44	27.19	29.81	27.31	9.05667	28.1033	2.12121	1.01408e-60
57465	TBC1D24	mRNA	2.47	2.36	2.65	1.06	0.89	0.78	2.49333	0.91	-1.04186	1.94258e-06
57473	ZNF512B	mRNA	7.65	5.6	5.25	2.49	1.48	1.55	6.16667	1.84	-1.31798	5.15871e-09
57475	PLEKHH1	mRNA	6.58	5.28	6.35	0.86	0.53	0.55	6.07	0.646667	-2.78973	8.04513e-37
57476	GRAMD1B	mRNA	0.19	0.22	0.23	0.04	0.04	0.04	0.213333	0.04	-2.14172	0.00383928
57494	RIMKLB	mRNA	19.88	19.99	27.16	8.27	6.15	6.15	22.3433	6.85667	-1.59216	7.10814e-20
57501	KIAA1257	mRNA	0.38	0.25	0.38	0.06	0.01	0.13	0.336667	0.0666667	-2.20327	0.00158736
57519	STARD9	mRNA	1.09	0.91	1.08	0.21	0.12	0.16	1.02667	0.163333	-2.15976	2.89426e-16
57532	NUFIP2	mRNA	22.08	23.07	26.04	11.21	9.82	7.85	23.73	9.62667	-1.05259	7.07223e-14
57537	SORCS2	mRNA	2.7	2.25	1.82	0.8	0.61	0.54	2.25667	0.65	-1.28345	1.70106e-06
57538	ALPK3	mRNA	0.15	0.18	0.16	0.03	0.02	0.03	0.163333	0.0266667	-2.03789	0.00336562
57546	PDP2	mRNA	13.54	13.33	15.42	5.05	5.17	4.34	14.0967	4.85333	-1.05301	1.2738e-14
57549	IGSF9	mRNA	3.53	2.37	2.59	0.67	0.32	0.22	2.83	0.403333	-2.34263	1.40758e-10
57554	LRRC7	mRNA	7.01	6.64	6.79	1.88	1.71	1.54	6.81333	1.71	-1.46935	3.29532e-23
57555	NLGN2	mRNA	4.51	4.1	4.51	0.96	0.99	0.79	4.37333	0.913333	-1.7867	9.08062e-16
57558	USP35	mRNA	3.49	2.74	3.2	1.21	0.5	0.61	3.14333	0.773333	-1.64897	5.83499e-08
57560	IFT80	mRNA	7.57	8.9	10.14	1.61	1.56	1.45	8.87	1.54	-2.01257	4.21478e-26
57562	CEP126	mRNA	1.74	2.16	2.89	0.66	0.99	0.73	2.26333	0.793333	-1.04248	0.000212253
57577	CCDC191	mRNA	1.25	0.96	1.34	0.26	0.16	0.07	1.18333	0.163333	-2.48813	3.38255e-08
57594	HOMEZ	mRNA	3.21	2.53	2.5	0.94	0.77	0.28	2.74667	0.663333	-1.57821	8.10211e-06
57597	BAHCC1	mRNA	0.67	0.46	0.7	0.07	0.03	0.06	0.61	0.0533333	-3.05203	3.83927e-11
576	ADGRB2	mRNA	1.38	1.2	1.59	0.43	0.32	0.34	1.39	0.363333	-1.49916	6.8381e-06
57613	FAM234B	mRNA	9.16	8.86	10.45	3.92	3.14	2.75	9.49	3.27	-1.05795	2.84047e-10
57639	CCDC146	mRNA	2.36	3.17	3.28	0.19	0.25	0.09	2.93667	0.176667	-3.56703	1.69809e-17
57642	COL20A1	mRNA	0.54	0.42	0.75	0.02	0.04	0.07	0.57	0.0433333	-3.29885	1.07633e-05
57648	KIAA1522	mRNA	45.49	32.4	29.58	16.56	11.03	9.96	35.8233	12.5167	-1.15686	8.5734e-07
57650	CIP2A	mRNA	20.5	23.86	26.05	8.01	8.87	5.72	23.47	7.53333	-1.10808	4.85444e-11
57654	UVSSA	mRNA	4.97	3.77	5.08	1.93	1.26	1.91	4.60667	1.7	-1.02304	1.33527e-05
57657	HCN3	mRNA	6.45	5.7	5.47	0.92	0.73	0.51	5.87333	0.72	-2.43014	6.97471e-22
57661	PHRF1	mRNA	6.43	5.18	4.4	2.65	1.59	1.38	5.33667	1.87333	-1.04703	2.49531e-05
57664	PLEKHA4	mRNA	2.61	1.51	1.76	0.49	0.2	0.14	1.96	0.276667	-2.48116	6.38575e-07
57674	RNF213	mRNA	9.5	6.35	8.35	3.32	1.97	1.79	8.06667	2.36	-1.46391	1.36148e-10
57683	ZDBF2	mRNA	3.4	3.78	4.41	1.67	1.13	1.14	3.86333	1.31333	-1.1072	1.42401e-09
57691	KIAA1586	mRNA	5.97	7.01	7.89	2.15	2.3	1.92	6.95667	2.12333	-1.24025	5.57228e-09
57697	FANCM	mRNA	1.5	1.87	2.71	0.63	1.22	0.5	2.02667	0.783333	-1.03958	0.000850025
57703	CWC22	mRNA	20.75	23.31	22.99	9.86	8.94	5.24	22.35	8.01333	-1.00591	4.30236e-07
57719	ANO8	mRNA	3.08	2.65	3.26	1.14	0.79	0.67	2.99667	0.866667	-1.29677	1.74877e-07
57732	ZFYVE28	mRNA	1.24	1.02	1.07	1.08	0.63	0.5	1.11	0.736667	-1.08716	0.0279355
57822	GRHL3	mRNA	0.37	0.27	0.4	2.8	2.9	4.31	0.346667	3.33667	3.77681	2.84267e-24
57823	SLAMF7	mRNA	0.21	0.51	0.43	1.07	0.73	1.27	0.383333	1.02333	1.86841	0.000126813
57829	ZP4	mRNA	0	0.04	0.04	0.34	0.12	0.2	0.0266667	0.22	3.58259	0.0257015
57862	ZNF410	mRNA	30.12	32.27	31.53	45.64	45.93	52.11	31.3067	47.8933	1.0954	1.2062e-15
57864	SLC46A2	mRNA	0.2	0.07	0.1	0.04	0.01	0	0.123333	0.0166667	-2.71589	0.0494903
5797	PTPRM	mRNA	0.72	0.47	0.67	0.2	0.12	0.21	0.62	0.176667	-1.2883	0.0133559
5801	PTPRR	mRNA	7.61	9.68	11.66	15.89	16.72	23.97	9.65	18.86	1.46102	5.72561e-11
5802	PTPRS	mRNA	2.88	2.45	2.94	0.79	0.57	0.46	2.75667	0.606667	-1.64391	1.34977e-11
5805	PTS	mRNA	24.42	32	30.82	44.23	55.82	58.46	29.08	52.8367	1.35633	1.79806e-12
581	BAX	mRNA	55.64	51.25	50.84	80.53	80.5	78.59	52.5767	79.8733	1.07783	5.89524e-16
58155	PTBP2	mRNA	8	8.93	10.22	2.94	3.04	2.48	9.05	2.82	-1.18	4.46435e-10
58477	SRPRB	mRNA	12.68	14.24	13.42	27.81	24.32	30.35	13.4467	27.4933	1.52013	4.28661e-24
58487	CREBZF	mRNA	17.24	15.25	17.4	4.64	3.5	2.88	16.63	3.67333	-1.74132	2.73538e-24
58499	ZNF462	mRNA	7.16	5.83	6.41	2.72	1.8	2.15	6.46667	2.22333	-1.01407	1.34155e-08
58500	ZNF250	mRNA	2.75	2.47	2.96	1.13	0.96	0.46	2.72667	0.85	-1.22341	4.91575e-05
58505	OSTC	mRNA	44.99	47.55	40.31	64.28	61.73	73.53	44.2833	66.5133	1.07354	6.42706e-12
58515	SELENOK	mRNA	32.78	37.87	36.45	56.62	59.34	52.96	35.7	56.3067	1.14344	3.1166e-16
58517	RBM25	mRNA	42.56	43.72	45.72	10.95	5.55	2.93	44	6.47667	-2.32674	6.29367e-06
58527	ABRACL	mRNA	38.33	42.54	37.25	53.55	59.84	58.65	39.3733	57.3467	1.03176	4.83098e-11
586	BCAT1	mRNA	0.07	0.15	0.23	0.33	0.31	0.55	0.15	0.396667	1.89302	8.85429e-05
5875	RABGGTA	mRNA	18.95	21.04	19.88	36.43	41.06	38.95	19.9567	38.8133	1.44018	1.23499e-24
5880	RAC2	mRNA	213.45	202.4	202.85	359.35	363.37	367.42	206.233	363.38	1.30659	5.70224e-31
5883	RAD9A	mRNA	9.04	7.29	7.33	2.34	2.56	2.14	7.88667	2.34667	-1.32163	8.89595e-09
5893	RAD52	mRNA	3.13	3.32	4.35	1.94	1.34	0.95	3.6	1.41	-1.28835	5.72151e-06
5896	RAG1	mRNA	4.38	4.4	5.06	1.74	1.34	1.54	4.61333	1.54	-1.10895	5.50667e-10
59	ACTA2	mRNA	4.23	3.44	5.75	0.79	0.54	0.55	4.47333	0.626667	-2.38175	8.5355e-10
590	BCHE	mRNA	1.86	2.14	2.66	0.73	0.6	0.9	2.22	0.743333	-1.0863	0.00406658
5901	RAN	mRNA	169.21	194.6	185.28	267.42	296.19	315.98	183.03	293.197	1.1713	2.96383e-17
5920	RARRES3	mRNA	14.92	10.81	13.32	3.03	2.35	1.38	13.0167	2.25333	-2.04996	4.05108e-09
5923	RASGRF1	mRNA	0.8	0.87	0.97	0.37	0.34	0.22	0.88	0.31	-1.04103	0.00870626
5926	ARID4A	mRNA	3.13	3.66	4.38	1	0.72	0.66	3.72333	0.793333	-1.75232	8.95611e-14
59277	NTN4	mRNA	14.09	14.69	14.73	4.48	4.81	4.67	14.5033	4.65333	-1.11245	2.65355e-13
5930	RBBP6	mRNA	12.17	12.24	14.35	4.56	4.08	3.79	12.92	4.14333	-1.52681	5.12705e-18
5934	RBL2	mRNA	47.89	48.07	54.52	19.41	17.28	16.31	50.16	17.6667	-1.02267	9.30755e-18
59341	TRPV4	mRNA	0.23	0.14	0.23	0.02	0.03	0	0.2	0.0166667	-3.12285	0.0477742
59344	ALOXE3	mRNA	6.8	6.64	5.11	13.56	12.03	13.3	6.18333	12.9633	1.5395	5.10341e-20
5935	RBM3	mRNA	97.87	114.45	100.3	146.21	160.72	180.38	104.207	162.437	1.13953	1.24792e-14
5959	RDH5	mRNA	1.99	2.35	2.66	0.62	0.49	0.48	2.33333	0.53	-1.65336	0.00141743
[truncated: 919 more rows]

## Sheet: Average FPKM>1
Gene ID	Gene Symbol	Type	Ctr1 FPKM	Ctr2 FPKM	Ctr3 FPKM	EGCG1 FPKM	EGCG2 FPKM	EGCG3 FPKM	Control Average FPKM	EGCG Average FPKM	log2 (EGCG / Control)	Qvalue (EGCG / Control)
445329	SULT1A4	mRNA	6.5	0	0	0	0	0	2.16667	0	-21.3547	2.85542e-07
401251	SAPCD1	mRNA	1.9	2.34	3.44	0	0	0	2.56	0	-6.73921	1.28192e-06
100130370	LOC100130370	lncRNA	1.43	0.88	1.27	0.05	0.01	0.01	1.19333	0.0233333	-5.32852	4.20069e-18
100137049	PLA2G4B	mRNA	8.05	6.88	8.03	0	0	0.45	7.65333	0.15	-5.13322	0.0234654
647042	GOLGA6L10	mRNA	1.07	1.08	1.39	0	0	0.08	1.18	0.0266667	-4.99891	6.34127e-09
9481	SLC25A27	mRNA	1.81	2.27	2.89	0.05	0.06	0.06	2.32333	0.0566667	-4.9876	1.54471e-12
100133093	FAM25G	mRNA	2.76	2.45	3.19	0	0	0	2.8	0	-4.91016	0.00429758
79366	HMGN5	mRNA	2.27	2.57	3.74	0.07	0.15	0	2.86	0.0733333	-4.83951	2.23003e-11
275	AMT	mRNA	2.55	2.08	3.45	0.07	0	0.19	2.69333	0.0866667	-4.51175	7.50638e-11
25956	SEC31B	mRNA	2.16	1.54	1.79	0.08	0.03	0.08	1.83	0.0633333	-4.3718	1.13958e-16
1953	MEGF6	mRNA	1.32	0.99	1.51	0.07	0.05	0.04	1.27333	0.0533333	-4.18016	5.75502e-18
4222	MEOX1	mRNA	3.5	1.87	2.98	0.13	0.23	0	2.78333	0.12	-4.10384	1.99244e-10
8448	DOC2A	mRNA	1.04	0.68	1.48	0.08	0	0.04	1.06667	0.04	-4.09048	1.95054e-05
752014	CEMP1	mRNA	1.98	3.56	2.49	0.37	0.04	0	2.67667	0.136667	-4.07655	6.56173e-07
102723534	LOC102723534	pseudo	4.64	3.2	5.51	0.33	0.21	0.07	4.45	0.203333	-3.93493	1.07544e-09
1056	CEL	mRNA	2.12	1.32	1.23	0.03	0.07	0.13	1.55667	0.0766667	-3.90953	9.57682e-08
130733	TMEM178A	mRNA	1.08	1.1	1.85	0.04	0.11	0.05	1.34333	0.0666667	-3.87975	6.1303e-05
51085	MLXIPL	mRNA	1.12	1.08	1.31	0.15	0.03	0.03	1.17	0.07	-3.84183	1.33786e-07
115650	TNFRSF13C	mRNA	1.17	1.3	0.98	0.09	0.09	0	1.15	0.06	-3.79873	0.00668887
124093	CCDC78	mRNA	1.85	2.14	1.66	0.14	0.13	0.07	1.88333	0.113333	-3.77409	1.6946e-07
7442	TRPV1	mRNA	2.07	2.42	2.45	0.18	0.07	0.1	2.31333	0.116667	-3.76838	8.37159e-19
107985246	LOC107985246	lncRNA	2.08	1.8	2.63	0.16	0.1	0.09	2.17	0.116667	-3.74447	3.64353e-15
225689	MAPK15	mRNA	2.16	1.81	2.52	0.16	0.09	0.13	2.16333	0.126667	-3.72272	5.59604e-09
280	AMY2B	mRNA	0.94	1.12	1.04	0.06	0.03	0.07	1.03333	0.0533333	-3.72068	1.5198e-05
219285	SAMD9L	mRNA	0.93	1.25	1.41	0.07	0.07	0.06	1.19667	0.0666667	-3.71547	9.31332e-16
147650	SPACA6	mRNA	2.37	1.22	1.71	0.08	0.15	0.07	1.76667	0.1	-3.71038	5.77644e-07
346528	OR2A1	mRNA	0.97	0.89	1.38	0.21	0	0.02	1.08	0.0766667	-3.6773	0.012191
145864	HAPLN3	mRNA	6.98	5.11	4.65	0.6	0.32	0.18	5.58	0.366667	-3.66847	3.26623e-23
9127	P2RX6	mRNA	1.23	1.03	1.34	0.14	0	0.09	1.2	0.0766667	-3.61303	3.00864e-07
57639	CCDC146	mRNA	2.36	3.17	3.28	0.19	0.25	0.09	2.93667	0.176667	-3.56703	1.69809e-17
105373132	105373132	mRNA	2.87	2.4	2.41	0.23	0.18	0.07	2.56	0.16	-3.54007	2.40904e-11
147011	PROCA1	mRNA	1.51	1.48	2.4	0.23	0.06	0.06	1.79667	0.116667	-3.53364	4.63145e-06
109504726	ERV3-1-ZNF117	mRNA	2.47	2.92	4.29	0	0.4	0.2	3.22667	0.2	-3.52856	0.0228949
971	CD72	mRNA	1.09	0.83	1.22	0.05	0.16	0	1.04667	0.07	-3.46664	0.000724553
1815	DRD4	mRNA	1.73	2.09	2.37	0.22	0	0.18	2.06333	0.133333	-3.45862	6.99909e-06
642778	NPIPA3	mRNA	3.17	4.32	1.77	0.34	0.28	0.05	3.08667	0.223333	-3.44761	0.000438104
102724993	LOC102724993	mRNA	19.1	17.45	21.78	2.85	1.02	1.04	19.4433	1.63667	-3.43891	8.41501e-33
23015	GOLGA8A	mRNA	9.33	10.05	12.2	0.89	0.45	0.81	10.5267	0.716667	-3.40474	4.39508e-48
343099	CCDC18	mRNA	5.97	6.66	8.05	0.6	0.44	0.3	6.89333	0.446667	-3.39505	5.57591e-47
8743	TNFSF10	mRNA	4.03	4.32	5.51	0.49	0.41	0.09	4.62	0.33	-3.35173	1.41506e-14
114823	LENG8	mRNA	40.46	28.54	36.6	4	1.93	2.08	35.2	2.67	-3.34609	1.89392e-45
220136	CFAP53	mRNA	0.89	1.17	1.45	0.11	0.06	0.13	1.17	0.1	-3.33005	7.08842e-05
440348	NPIPB15	mRNA	3.32	3.1	3.81	0.28	0.09	0.42	3.41	0.263333	-3.31804	3.24846e-13
3623	INHA	mRNA	7.75	5.07	5.31	0.58	0.28	0.45	6.04333	0.436667	-3.30868	4.45571e-14
51747	LUC7L3	mRNA	71.49	70.05	78.85	8.96	5.24	3.42	73.4633	5.87333	-3.3011	2.128e-49
2564	GABRE	mRNA	3.44	3.1	3.87	0.39	0.37	0.15	3.47	0.303333	-3.28216	2.00313e-21
54734	RAB39A	mRNA	1.46	1.65	2.35	0.2	0.09	0.13	1.82	0.14	-3.24924	8.24292e-07
388591	RNF207	mRNA	3.48	3.27	3.8	0.31	0.21	0.29	3.51667	0.27	-3.24768	1.20232e-25
3299	HSF4	mRNA	4.45	2.85	4.33	0.26	0.29	0.39	3.87667	0.313333	-3.23509	5.44796e-16
100316904	SAP25	mRNA	1.75	1.52	1.95	0.25	0.17	0	1.74	0.14	-3.23054	0.000191586
128272	ARHGEF19	mRNA	2.38	1.26	1.55	0.17	0.09	0.14	1.73	0.133333	-3.23017	3.77256e-10
440270	GOLGA8B	mRNA	13.81	13.29	16.35	1.51	0.81	1	14.4833	1.10667	-3.19987	2.07284e-57
728741	NPIPB6	mRNA	9.95	9.77	13.79	0.98	0.7	0.98	11.17	0.886667	-3.17763	2.69148e-34
828	CAPS	mRNA	1.65	1.07	1.69	0.2	0.11	0.04	1.47	0.116667	-3.17664	2.90837e-06
4485	MST1	mRNA	1.14	0.93	1.47	0.17	0.04	0.07	1.18	0.0933333	-3.1766	2.48112e-05
79132	DHX58	mRNA	5.01	4.01	4.29	0.62	0.27	0.18	4.43667	0.356667	-3.16969	1.23359e-16
9028	RHBDL1	mRNA	5.06	3.38	5.24	0.43	0.53	0.33	4.56	0.43	-3.1689	4.78826e-12
55876	GSDMB	mRNA	5.09	4.6	6.08	0.36	0.61	0.3	5.25667	0.423333	-3.16883	2.88048e-14
25840	METTL7A	mRNA	2.97	3.48	4.23	0.31	0.25	0.31	3.56	0.29	-3.12965	1.30407e-19
107986729	107986729	mRNA	1.53	1.23	2.48	0.26	0	0.4	1.74667	0.22	-3.12651	0.0488762
132228	LSMEM2	mRNA	1.1	0.53	2.01	0.08	0.12	0.09	1.21333	0.0966667	-3.11086	0.00187199
54058	C21orf58	mRNA	4.59	4.28	4.32	0.49	0.3	0.26	4.39667	0.35	-3.09851	2.52017e-26
25837	RAB26	mRNA	7.74	6.39	8.33	0.73	0.69	0.5	7.48667	0.64	-3.0895	9.51487e-20
4826	NNAT	mRNA	1.23	1.15	1.44	0.19	0.07	0.07	1.27333	0.11	-3.07195	0.00135071
1294	COL7A1	mRNA	8.03	5.26	6.38	0.91	0.37	0.42	6.55667	0.566667	-3.06768	2.56585e-30
80119	PIF1	mRNA	6.3	4.66	5.06	0.65	0.48	0.32	5.34	0.483333	-3.03148	2.68009e-21
2550	GABBR1	mRNA	15.34	13.87	17.48	2.05	0.9	1.12	15.5633	1.35667	-3.02753	1.26989e-37
440295	GOLGA6L9	mRNA	4.54	4.06	5.46	0.57	0.3	0.38	4.68667	0.416667	-3.00511	1.91237e-27
105376906	LOC105376906	other	11.27	10.61	13.09	1.64	0.97	0.61	11.6567	1.07333	-3.00449	3.70349e-19
101930307	LOC101930307	mRNA	2.58	2.57	2.89	0.36	0.23	0.12	2.68	0.236667	-2.9878	1.51725e-11
100507607	NPIPB9	mRNA	5.73	6.5	7.98	0.75	0.47	1.12	6.73667	0.78	-2.98577	6.33084e-20
51380	CSAD	mRNA	6.87	5.51	8.29	0.83	0.49	0.44	6.89	0.586667	-2.97688	6.25984e-22
728888	NPIPB11	mRNA	8.42	9.02	11.84	1.33	0.73	0.8	9.76	0.953333	-2.97392	1.8075e-30
144132	DNHD1	mRNA	3.36	2.69	3.35	0.36	0.25	0.31	3.13333	0.306667	-2.96779	5.11924e-28
64900	LPIN3	mRNA	15.58	10.65	14.5	2.1	0.95	0.83	13.5767	1.29333	-2.96323	8.55904e-29
1241	LTB4R	mRNA	6.96	5.57	8.37	0.87	0.73	0.43	6.96667	0.676667	-2.95956	7.15857e-31
440345	NPIPB4	mRNA	48.51	48.78	58.44	6.31	3.92	4.26	51.91	4.83	-2.95753	5.7568e-71
100506127	GVQW3	mRNA	4.76	4.68	5.84	0.76	0.77	0.19	5.09333	0.573333	-2.95318	1.60584e-23
56413	LTB4R2	mRNA	1.89	1.38	1.75	0.21	0.11	0.16	1.67333	0.16	-2.93281	4.28818e-05
5224	PGAM2	mRNA	2.04	2.12	2.07	0.38	0.1	0.1	2.07667	0.193333	-2.92946	0.00111809
79729	SH3D21	mRNA	7.4	4.66	6.67	1.18	0.36	0.53	6.24333	0.69	-2.92778	2.91571e-20
4242	MFNG	mRNA	9.82	6.34	7.55	0.82	0.63	0.8	7.90333	0.75	-2.91993	1.50267e-21
105379547	LOC105379547	mRNA	3.1	2.48	3.78	0.41	0.32	0.16	3.12	0.296667	-2.9197	5.07408e-12
55194	EVA1B	mRNA	2.75	1.18	2.41	0.46	0	0.14	2.11333	0.2	-2.89003	0.000455265
684	BST2	mRNA	3.33	1.57	2.41	0.54	0.08	0.08	2.43667	0.233333	-2.88691	0.000302142
3112	HLA-DOB	mRNA	1.56	1.57	2.3	0.05	0.36	0.12	1.81	0.176667	-2.88539	0.000123315
100996414	100996414	mRNA	7.71	5.57	6.6	0.5	0.9	0.75	6.62667	0.716667	-2.88468	2.23459e-07
201516	ZSCAN4	mRNA	1.73	1.03	1.56	0.37	0.2	0	1.44	0.19	-2.88391	9.73963e-06
7087	ICAM5	mRNA	1.65	1.22	1.62	0.19	0.15	0.11	1.49667	0.15	-2.8816	5.62824e-08
1375	CPT1B	mRNA	5.24	4.52	6.11	1.03	0.41	0.17	5.29	0.536667	-2.87919	1.31752e-13
389289	ANXA2R	mRNA	3.06	3.61	3.64	0.42	0.33	0.26	3.43667	0.336667	-2.87871	7.79916e-08
79846	CFAP69	mRNA	1.92	1.6	1.72	0.07	0.16	0.18	1.74667	0.136667	-2.8761	5.22827e-10
2261	FGFR3	mRNA	2.93	1.65	1.83	0.32	0.18	0.13	2.13667	0.21	-2.86589	6.18905e-12
90226	UCN2	mRNA	2.04	1.1	1.19	0.13	0.16	0.16	1.44333	0.15	-2.84576	0.000329878
79957	PAQR6	mRNA	2.94	2.57	3.62	0.4	0.21	0.4	3.04333	0.336667	-2.84456	4.03738e-10
283870	BRICD5	mRNA	1.27	0.93	0.95	0.15	0.17	0	1.05	0.106667	-2.83644	0.0130132
80833	APOL3	mRNA	2.44	1.36	2.15	0.48	0.08	0.08	1.98333	0.213333	-2.83416	2.69006e-06
440353	NPIPB12	mRNA	22.74	23.19	26.65	3.08	2.09	2.17	24.1933	2.44667	-2.83393	6.78999e-60
79661	NEIL1	mRNA	2.41	2.41	2.84	0.47	0.25	0.27	2.55333	0.33	-2.81293	7.1795e-12
729978	NPIPB2	mRNA	11.79	15.13	13.82	1.48	2.22	1.09	13.58	1.59667	-2.80931	2.28418e-23
85378	TUBGCP6	mRNA	3.4	2.45	3	0.49	0.19	0.25	2.95	0.31	-2.79448	3.31828e-19
57475	PLEKHH1	mRNA	6.58	5.28	6.35	0.86	0.53	0.55	6.07	0.646667	-2.78973	8.04513e-37
146909	KIF18B	mRNA	15.19	11.75	13.49	2.05	0.94	1.22	13.4767	1.40333	-2.78704	2.57714e-34
23117	NPIPB3	mRNA	25.12	22.48	27.97	3.3	1.81	2.83	25.19	2.64667	-2.77036	3.69138e-46
107985971	107985971	mRNA	2.08	2.05	2.3	0.38	0.13	0.17	2.14333	0.226667	-2.75876	1.00772e-11
91523	PCED1B	mRNA	4.43	5.6	4.47	0.83	0.17	0.59	4.83333	0.53	-2.75556	1.67385e-13
643707	GOLGA6L4	mRNA	2.39	2.01	2.53	0.36	0.27	0.15	2.31	0.26	-2.74973	8.44861e-15
9196	KCNAB3	mRNA	0.94	1.04	1.34	0.23	0.07	0.07	1.10667	0.123333	-2.74756	3.91334e-05
107984841	LOC107984841	mRNA	24.48	15.19	24.78	4.72	1.41	0.83	21.4833	2.32	-2.74256	3.77915e-10
30008	EFEMP2	mRNA	3.5	2.11	3.6	0.46	0.27	0.26	3.07	0.33	-2.74202	1.72249e-09
4854	NOTCH3	mRNA	2.44	0.88	1.3	0.24	0.15	0.11	1.54	0.166667	-2.74071	6.72171e-11
9746	CLSTN3	mRNA	15.39	12.78	16.57	2.58	1.19	1.01	14.9133	1.59333	-2.74038	7.67039e-28
107986800	LOC107986800	mRNA	11.98	6.79	9.89	1.25	0.4	0.51	9.55333	0.72	-2.73968	2.95296e-17
3911	LAMA5	mRNA	20.71	12.52	13.05	2.67	1.12	1.25	15.4267	1.68	-2.73903	1.45122e-09
100288332	NPIPA5	mRNA	12.64	8.18	11.91	1.73	0.95	1.38	10.91	1.35333	-2.72861	2.6062e-17
100132247	NPIPB5	mRNA	39.98	40.17	48.36	6.51	3.35	4.12	42.8367	4.66	-2.7284	1.92975e-44
107984203	LOC107984203	mRNA	9.09	9.81	11.19	1.54	1.2	0.55	10.03	1.09667	-2.71744	2.53468e-25
163175	LGI4	mRNA	1.74	0.99	0.82	0.06	0.15	0.26	1.18333	0.156667	-2.71574	4.62202e-05
107986794	LOC107986794	lncRNA	35.92	21.59	33.61	5.04	2.4	2.76	30.3733	3.4	-2.70437	3.55431e-20
124751	KRBA2	mRNA	1.89	1.64	2.44	0.28	0.18	0.2	1.99	0.22	-2.6958	1.15529e-08
55082	ARGLU1	mRNA	51.72	49.8	53.86	9.34	6.9	4.93	51.7933	7.05667	-2.68233	5.02166e-45
55065	SLC52A1	mRNA	8.3	8.01	10.08	1.1	0.85	1.14	8.79667	1.03	-2.67713	1.23122e-24
119016	AGAP4	mRNA	8.8	7.72	11.54	1.41	0.86	0.93	9.35333	1.06667	-2.65014	2.95747e-23
8542	APOL1	mRNA	4.11	3.48	3.62	0.38	0.6	0.3	3.73667	0.426667	-2.64563	4.1482e-15
642517	AGAP9	mRNA	10.21	8.65	10.87	1.61	1.09	0.75	9.91	1.15	-2.64095	1.42112e-24
51191	HERC5	mRNA	12.97	11.31	12.32	2.09	1.36	0.79	12.2	1.41333	-2.63654	3.01322e-27
728734	NPIPB8	mRNA	0.86	1.08	1.33	0.25	0.1	0	1.09	0.116667	-2.63136	0.00149415
101059953	NPIPA8	mRNA	3.72	2.15	0.88	0.68	0.06	0.18	2.25	0.306667	-2.62341	6.46282e-05
9651	PLCH2	mRNA	1.65	0.86	1.13	0.23	0.19	0.03	1.21333	0.15	-2.61344	1.52865e-07
54540	FAM193B	mRNA	15.09	12.61	13.99	2.38	1.13	1.3	13.8967	1.60333	-2.61334	2.0278e-29
80336	PABPC1L	mRNA	13.42	13.33	15.54	1.8	1.29	1.85	14.0967	1.64667	-2.60953	2.37429e-32
51195	RAPGEFL1	mRNA	12.35	8.3	8.66	1.57	0.96	1.09	9.77	1.20667	-2.6078	9.35216e-27
9852	EPM2AIP1	mRNA	8.26	8.13	8.65	1.1	0.91	0.93	8.34667	0.98	-2.60492	4.72711e-60
9284	NPIPA1	mRNA	3.84	5.52	6.21	1.32	0.38	0.27	5.19	0.656667	-2.60242	1.41197e-06
253769	WDR27	mRNA	7.23	5.75	6.96	0.89	0.8	0.81	6.64667	0.833333	-2.58754	3.1785e-31
487	ATP2A1	mRNA	4.64	3.09	4.09	0.78	0.29	0.39	3.94	0.486667	-2.57155	1.21304e-13
177	AGER	mRNA	3.21	1.82	2.01	0.45	0.12	0.28	2.34667	0.283333	-2.5692	2.76507e-05
79844	ZDHHC11	mRNA	4.15	2.91	4.07	0.46	0.36	0.29	3.71	0.37	-2.56827	3.93618e-14
9360	PPIG	mRNA	34.4	36.77	38.61	7.4	4.94	2.3	36.5933	4.88	-2.56535	1.05678e-28
8269	TMEM187	mRNA	2.6	2.75	2.55	0.58	0.19	0.19	2.63333	0.32	-2.56102	7.71926e-07
101060341	LOC101060341	mRNA	28.43	20.01	30.12	4.88	2.41	2.44	26.1867	3.24333	-2.555	9.73897e-25
80235	PIGZ	mRNA	2.72	2.66	3.46	0.26	0.27	0.4	2.94667	0.31	-2.53959	1.35086e-13
642799	NPIPA2	mRNA	7.05	3.01	7.95	0.87	0.31	1.08	6.00333	0.753333	-2.53707	0.000265486
80864	EGFL8	mRNA	2.76	2.21	3.38	0.59	0.25	0.19	2.78333	0.343333	-2.53465	1.2341e-05
7025	NR2F1	mRNA	2.3	1.43	1.97	0.17	0.23	0.23	1.9	0.21	-2.51467	4.19168e-07
101059938	NPIPA7	mRNA	13.71	12.91	15.66	1.89	1.78	1.8	14.0933	1.82333	-2.51186	1.08403e-19
81629	TSSK3	mRNA	9.94	7.95	9.38	1.48	0.93	1.04	9.09	1.15	-2.51167	3.03087e-17
29990	PILRB	mRNA	26.96	26.4	30.63	4.32	3.44	2.83	27.9967	3.53	-2.50404	5.08606e-37
83758	RBP5	mRNA	1.35	0.7	1.61	0.17	0.12	0.12	1.22	0.136667	-2.50187	0.00544928
84851	TRIM52	mRNA	26.9	26.25	28.45	4.44	3.03	3.13	27.2	3.53333	-2.49967	2.63822e-55
84874	ZNF514	mRNA	10.37	8.73	9.53	1.73	1.09	0.99	9.54333	1.27	-2.48973	3.36388e-34
84081	NSRP1	mRNA	23.85	29.73	28.65	5.12	3.2	1.53	27.41	3.28333	-2.48928	3.33e-19
57577	CCDC191	mRNA	1.25	0.96	1.34	0.26	0.16	0.07	1.18333	0.163333	-2.48813	3.38255e-08
197335	WDR90	mRNA	5.12	4.43	4.59	0.74	0.55	0.5	4.71333	0.596667	-2.48724	1.60294e-24
28951	TRIB2	mRNA	1.38	1.37	1.51	0.25	0.1	0.19	1.42	0.18	-2.48668	1.30792e-09
374887	YJEFN3	mRNA	2.71	1.5	3.61	0.28	0.48	0.61	2.60667	0.456667	-2.48286	1.25397e-05
57664	PLEKHA4	mRNA	2.61	1.51	1.76	0.49	0.2	0.14	1.96	0.276667	-2.48116	6.38575e-07
338376	IFNE	mRNA	1.24	1.55	0.95	0.15	0	0.32	1.24667	0.156667	-2.48099	0.00308614
79640	C22orf46	pseudo	6.49	6.42	7.14	1.43	0.89	0.31	6.68333	0.876667	-2.47999	1.11849e-05
84628	NTNG2	mRNA	2.52	1.42	2.22	0.49	0.32	0.24	2.05333	0.35	-2.47968	5.55133e-12
101060022	LOC101060022	mRNA	18.18	13.2	17.28	2.91	2	1.42	16.22	2.11	-2.47944	1.14516e-26
51351	ZNF117	mRNA	5.75	4.98	5.04	1.45	0.33	0.32	5.25667	0.7	-2.47898	0.000772821
613037	NPIPB13	mRNA	6.42	6.89	9.12	0.9	0.63	1.36	7.47667	0.963333	-2.47322	1.85695e-19
56928	SPPL2B	mRNA	6.97	4.21	6.75	1.23	0.81	0.58	5.97667	0.873333	-2.46918	2.27907e-16
110116772	ZNF765-ZNF761	mRNA	1.32	1.68	1.4	0.19	0.22	0.15	1.46667	0.186667	-2.46256	1.24977e-11
101927245	LOC101927245	lncRNA	2.51	1.62	2.01	0.28	0.38	0.44	2.04667	0.366667	-2.45694	4.65672e-05
348738	C2orf48	mRNA	1.88	2.47	1.77	0.35	0.21	0.25	2.04	0.27	-2.45046	2.83108e-06
23285	KIAA1107	mRNA	3.45	3.22	3.72	0.61	0.45	0.28	3.46333	0.446667	-2.44366	4.18099e-18
3434	IFIT1	mRNA	202.86	212.84	220.53	41.21	34.6	9.33	212.077	28.38	-2.44198	6.17219e-05
55075	UACA	mRNA	27.59	31.48	35.93	6.21	3.67	2.16	31.6667	4.01333	-2.43081	4.99736e-22
57657	HCN3	mRNA	6.45	5.7	5.47	0.92	0.73	0.51	5.87333	0.72	-2.43014	6.97471e-22
8718	TNFRSF25	mRNA	5.87	4.01	4.06	0.81	0.54	0.44	4.64667	0.596667	-2.40202	3.04177e-09
107986113	LOC107986113	mRNA	4.97	4.07	4.61	0.98	0.45	0.42	4.55	0.616667	-2.39708	4.02606e-13
135398	C6orf141	mRNA	4	3.11	4.1	0.64	0.64	0.58	3.73667	0.62	-2.39252	2.51035e-13
3437	IFIT3	mRNA	314.29	308.08	351.65	67.8	52	16.62	324.673	45.4733	-2.38656	2.49295e-05
11064	CNTRL	mRNA	16.15	15.71	18.24	3.35	2.1	1.46	16.7	2.30333	-2.3849	2.80789e-28
59	ACTA2	mRNA	4.23	3.44	5.75	0.79	0.54	0.55	4.47333	0.626667	-2.38175	8.5355e-10
101	ADAM8	mRNA	1.45	1.33	1.67	0.2	0.16	0.23	1.48333	0.196667	-2.38121	1.1036e-07
1062	CENPE	mRNA	9.11	11.01	11.47	2.31	1.37	0.72	10.53	1.46667	-2.38053	1.4151e-18
729092	AGAP5	mRNA	2.86	2.45	3.38	0.63	0.21	0.4	2.89667	0.413333	-2.37401	7.8621e-09
102724488	LOC102724488	mRNA	5.64	5.05	6.01	0.98	0.66	0.48	5.56667	0.706667	-2.3738	1.08364e-21
89846	FGD3	mRNA	4.42	3.79	4.68	0.78	0.63	0.38	4.29667	0.596667	-2.37033	4.62787e-16
642658	SCX	mRNA	2.57	1.2	2.52	0.31	0.23	0.22	2.09667	0.253333	-2.36623	1.10551e-05
113540	CMTM1	mRNA	2.09	1.1	1.69	0.3	0.24	0.09	1.62667	0.21	-2.36226	0.00754182
148137	PROSER3	mRNA	5.77	4.4	4.71	0.95	0.35	0.87	4.96	0.723333	-2.36216	3.24652e-16
23162	MAPK8IP3	mRNA	10.64	6.99	8.43	1.79	0.83	1.02	8.68667	1.21333	-2.36131	6.40051e-21
1773	DNASE1	mRNA	6.26	4.57	6.68	1.03	0.63	1.06	5.83667	0.906667	-2.35969	9.56447e-22
7349	UCN	mRNA	3.86	3.16	5.17	1.03	0.11	0.55	4.06333	0.563333	-2.35673	0.000279742
55112	WDR60	mRNA	9.62	7.98	7.41	1.95	1.25	0.38	8.33667	1.19333	-2.34843	0.000182723
11156	PTP4A3	mRNA	1.5	1.41	1.15	0.13	0.19	0.25	1.35333	0.19	-2.34755	6.3008e-06
100526693	ARPC4-TTLL3	mRNA	4.8	3.51	4.71	0.77	0.6	0.49	4.34	0.62	-2.34288	2.52635e-18
57549	IGSF9	mRNA	3.53	2.37	2.59	0.67	0.32	0.22	2.83	0.403333	-2.34263	1.40758e-10
146779	EFCAB3	mRNA	1.56	1.37	1.36	0.19	0.31	0.1	1.43	0.2	-2.34197	0.000693385
2696	GIPR	mRNA	0.98	0.83	1.69	0.22	0.11	0.14	1.16667	0.156667	-2.34134	0.000136869
4157	MC1R	mRNA	1.92	2.47	3.16	0.48	0.35	0.24	2.51667	0.356667	-2.33533	1.17493e-09
65109	UPF3B	mRNA	16.9	20.24	22.7	3.88	3.41	1.31	19.9467	2.86667	-2.33142	1.27593e-17
84307	ZNF397	mRNA	4.74	3.46	4.45	1.11	0.57	0.44	4.21667	0.706667	-2.33045	3.03073e-19
118490	MSS51	mRNA	1.62	1.42	1.77	0.21	0.26	0.22	1.60333	0.23	-2.32895	3.04528e-06
58517	RBM25	mRNA	42.56	43.72	45.72	10.95	5.55	2.93	44	6.47667	-2.32674	6.29367e-06
7059	THBS3	mRNA	5.36	4.59	5.34	1.25	0.65	0.51	5.09667	0.803333	-2.3183	2.36713e-16
727866	FAM156B	mRNA	15.38	17.19	14.79	3.92	1.92	1.98	15.7867	2.60667	-2.30737	1.02607e-20
64599	GIGYF1	mRNA	6.68	5.61	5.91	1.3	0.74	0.6	6.06667	0.88	-2.30716	1.5634e-20
10147	SUGP2	mRNA	28.21	23.51	30.54	6.08	4.31	4.57	27.42	4.98667	-2.30417	8.21444e-42
11040	PIM2	mRNA	1.1	1.15	1.52	0.3	0.14	0.11	1.25667	0.183333	-2.29999	0.000181641
25957	PNISR	mRNA	43.09	39.86	47.71	7.71	6.05	7.43	43.5533	7.06333	-2.29159	1.37144e-66
55345	ZGRF1	mRNA	3.38	4.04	3.69	0.44	0.51	0.28	3.70333	0.41	-2.29007	9.88099e-19
414189	AGAP6	mRNA	21.74	21.84	23.18	3.75	3.12	3.2	22.2533	3.35667	-2.28829	3.07043e-42
9388	LIPG	mRNA	0.9	1.22	1.98	0.23	0.17	0.15	1.36667	0.183333	-2.28803	2.00598e-07
105379575	105379575	mRNA	1.07	1.38	1.15	0.25	0.22	0.07	1.2	0.18	-2.28752	3.00923e-07
2073	ERCC5	mRNA	25.18	25.4	27.76	5.4	3.58	2.75	26.1133	3.91	-2.26996	6.30116e-33
391322	LOC391322	mRNA	8.8	7.28	7.96	1.19	1.26	1.15	8.01333	1.2	-2.26663	6.9811e-08
10068	IL18BP	mRNA	7.66	6.07	8.6	1.58	1.2	0.92	7.44333	1.23333	-2.26662	9.89506e-17
55558	PLXNA3	mRNA	1.99	1.52	1.74	0.38	0.2	0.21	1.75	0.263333	-2.26512	4.10934e-12
375616	KCP	mRNA	2.16	1.67	1.84	0.27	0.42	0.24	1.89	0.31	-2.26388	4.12234e-10
256710	GLIPR1L1	mRNA	0.87	1.13	1.19	0.25	0.2	0.09	1.06333	0.18	-2.26285	2.33305e-05
140890	SREK1	mRNA	20.65	22.33	21.01	4.09	2.28	2.27	21.33	2.88	-2.25982	3.00113e-37
8771	TNFRSF6B	mRNA	2.62	1.36	1.53	0.47	0.22	0.14	1.83667	0.276667	-2.25812	0.00242136
121506	ERP27	mRNA	3.86	4.51	6.57	0.76	0.83	0.64	4.98	0.743333	-2.25601	3.38549e-08
81575	APOLD1	mRNA	3.34	3.09	3.9	0.66	0.48	0.42	3.44333	0.52	-2.25118	8.72769e-18
64770	CCDC14	mRNA	25.35	27.53	34.3	4.63	5.86	4.47	29.06	4.98667	-2.25111	4.3028e-38
5310	PKD1	mRNA	6.74	5.12	5.56	1.21	0.7	0.8	5.80667	0.903333	-2.24698	5.9922e-27
440585	FAM183A	mRNA	2.45	2.14	2.2	0.49	0.34	0.55	2.26333	0.46	-2.24533	1.4949e-05
79037	PVRIG	mRNA	8.07	6.03	7.63	1.47	0.92	0.91	7.24333	1.1	-2.24334	1.18584e-12
4939	OAS2	mRNA	9.35	6.1	8.25	2.11	1.32	0.57	7.9	1.33333	-2.2377	5.71307e-12
55329	MNS1	mRNA	2.51	2.91	3.09	0.76	0.54	0.04	2.83667	0.446667	-2.23691	1.36817e-05
55	ACPP	mRNA	2.09	2.45	2.87	0.45	0.3	0.39	2.47	0.38	-2.2289	2.40081e-08
101929479	LOC101929479	pseudo	14.46	10.39	11.38	2.59	1.2	1.84	12.0767	1.87667	-2.22844	2.03498e-16
3714	JAG2	mRNA	8.27	5.12	4.68	1.5	0.65	0.63	6.02333	0.926667	-2.22811	3.548e-13
221662	RBM24	mRNA	2.92	3.36	3.76	0.61	0.42	0.52	3.34667	0.516667	-2.22636	1.58059e-10
29057	FAM156A	mRNA	9.69	6.42	7.19	1.88	1.43	0.69	7.76667	1.33333	-2.22627	4.29041e-13
10156	RASA4	mRNA	1.59	1.22	1.78	0.3	0.22	0.39	1.53	0.303333	-2.22234	2.595e-10
51574	LARP7	mRNA	21.27	24.66	25.83	4.92	4.11	2.06	23.92	3.69667	-2.21785	3.40622e-22
107984026	LOC107984026	mRNA	4.82	4.11	4.73	0.94	0.59	0.66	4.55333	0.73	-2.21615	9.3809e-15
388115	CCDC9B	mRNA	15.55	12.96	11.88	3.49	1.85	1.02	13.4633	2.12	-2.21356	8.54668e-06
102724398	CH507-42P11.6	mRNA	1.14	0.85	1.18	0.23	0.12	0.15	1.05667	0.166667	-2.21145	1.40314e-12
107986175	LOC107986175	mRNA	0.92	0.85	1.37	0.26	0.23	0	1.04667	0.163333	-2.20927	0.012399
112268321	LOC112268321	pseudo	2.62	1.87	2.4	0.43	0.34	0.31	2.29667	0.36	-2.19649	6.33454e-10
92270	ATP6AP1L	mRNA	1.46	1.34	1.81	0.31	0.29	0.12	1.53667	0.24	-2.19444	1.28526e-07
107983998	LOC107983998	mRNA	1.99	1.67	1.59	0.46	0.21	0.17	1.75	0.28	-2.1885	0.000428791
105372412	LOC105372412	mRNA	1.7	1.53	2.13	0.26	0.31	0.28	1.78667	0.283333	-2.18723	9.38309e-06
8844	KSR1	mRNA	3.94	2.77	2.8	0.69	0.34	0.4	3.17	0.476667	-2.18094	5.04636e-14
623	BDKRB1	mRNA	6.57	7.07	6.46	1.05	1.52	0.62	6.7	1.06333	-2.17874	1.10845e-09
5411	PNN	mRNA	63.43	66.37	73.92	16.9	10.55	5.33	67.9067	10.9267	-2.17744	3.5969e-07
54507	ADAMTSL4	mRNA	4.35	3.71	4.78	0.55	1.01	0.83	4.28	0.796667	-2.16633	9.31358e-15
57519	STARD9	mRNA	1.09	0.91	1.08	0.21	0.12	0.16	1.02667	0.163333	-2.15976	2.89426e-16
9905	SGSM2	mRNA	18.58	13.28	15.94	3.37	2.28	2.27	15.9333	2.64	-2.1573	5.32844e-28
9585	KIF20B	mRNA	23.3	27.65	32.09	5.51	4.69	3.22	27.68	4.47333	-2.15323	2.93835e-32
80263	TRIM45	mRNA	2.82	3.19	4.19	0.48	0.32	0.58	3.4	0.46	-2.14437	4.86712e-12
9668	ZNF432	mRNA	3.88	3.83	5.69	0.62	0.8	0.76	4.46667	0.726667	-2.14107	2.05971e-16
399726	CASC10	lncRNA	4.48	3.77	4.06	0.62	0.79	0.59	4.10333	0.666667	-2.13971	4.5548e-10
10347	ABCA7	mRNA	2.47	1.76	2.29	0.53	0.33	0.2	2.17333	0.353333	-2.13969	2.03042e-11
84254	CAMKK1	mRNA	3.96	3.73	3.64	0.97	0.53	0.36	3.77667	0.62	-2.13703	5.15053e-13
78991	PCYOX1L	mRNA	7.93	8.47	7.83	1.56	1.46	1.24	8.07667	1.42	-2.13568	4.18935e-20
102724788	LOC102724788	mRNA	0.95	1.16	1.6	0.17	0.18	0.28	1.23667	0.21	-2.13461	0.000437561
285331	CCDC66	mRNA	4.14	4.95	5.03	0.96	0.81	0.52	4.70667	0.763333	-2.12577	3.62048e-15
200765	TIGD1	mRNA	8.1	9.73	10.65	2.15	1.39	1.16	9.49333	1.56667	-2.1187	1.06313e-18
114822	RHPN1	mRNA	1.85	1.41	2.42	0.33	0.26	0.4	1.89333	0.33	-2.1171	1.557e-08
23113	CUL9	mRNA	2.96	2.44	2.49	0.62	0.29	0.38	2.63	0.43	-2.11441	4.16118e-14
4804	NGFR	mRNA	6.67	3.85	3.59	1.13	0.76	0.46	4.70333	0.783333	-2.11246	5.12482e-10
1287	COL4A5	mRNA	6.79	5.89	7.31	1.48	0.97	0.85	6.66333	1.1	-2.11211	1.18965e-24
138429	PIP5KL1	mRNA	2.81	3.29	3.29	0.89	0.45	0.46	3.13	0.6	-2.11052	9.53821e-09
64108	RTP4	mRNA	1.75	1.81	2.67	0.62	0.42	0	2.07667	0.346667	-2.10955	0.00643594
115703	ARHGAP33	mRNA	5.59	4.8	5.9	1.03	0.6	0.85	5.43	0.826667	-2.10001	1.03006e-17
1952	CELSR2	mRNA	8.72	4.79	5.36	1.57	0.82	0.81	6.29	1.06667	-2.09552	4.81289e-15
57209	ZNF248	mRNA	7.55	8.53	9.61	1.77	1.25	1.1	8.56333	1.37333	-2.09179	2.08164e-25
83394	PITPNM3	mRNA	3.64	2.67	2.94	0.87	0.44	0.56	3.08333	0.623333	-2.08716	8.97214e-15
84140	FAM161A	mRNA	4.98	6.73	6.66	1.13	1.27	0.73	6.12333	1.04333	-2.08579	9.9959e-17
338440	ANO9	mRNA	8.24	7.78	10.68	1.51	1.55	1.81	8.9	1.62333	-2.08459	2.04672e-22
340371	NRBP2	mRNA	4.94	4.72	5.58	0.9	0.96	0.82	5.08	0.893333	-2.08292	7.41135e-19
3339	HSPG2	mRNA	2.94	1.87	2.01	0.56	0.26	0.34	2.27333	0.386667	-2.08198	5.6686e-15
1760	DMPK	mRNA	9.82	7.56	7.56	1.61	1.74	1.12	8.31333	1.49	-2.07206	3.76983e-19
197021	LCTL	mRNA	1.06	1.26	1.13	0.34	0.08	0.26	1.15	0.226667	-2.07193	0.000912781
1185	CLCN6	mRNA	5.44	4.17	4.62	1.11	0.65	0.68	4.74333	0.813333	-2.06844	5.14204e-19
151613	TTC14	mRNA	14.78	15.77	17.08	3.98	3.18	2.38	15.8767	3.18	-2.06759	5.51175e-27
65981	CAPRIN2	mRNA	15.33	14.43	17.21	3.77	2.15	2.06	15.6567	2.66	-2.06618	2.51361e-23
727910	TLCD2	mRNA	2.91	3.06	4.07	0.81	0.46	0.46	3.34667	0.576667	-2.06472	6.78061e-15
10585	POMT1	mRNA	3.38	3.71	5.25	0.96	0.59	0.52	4.11333	0.69	-2.06088	4.15736e-11
84951	TNS4	mRNA	34.84	24.47	24.86	7.39	4.11	3.02	28.0567	4.84	-2.05834	1.45899e-16
22852	ANKRD26	mRNA	3.36	3.79	4.58	0.8	0.72	0.41	3.91	0.643333	-2.05766	9.63604e-19
259173	ALS2CL	mRNA	23.41	18.17	20.29	6	3.19	2.18	20.6233	3.79	-2.05724	1.13796e-15
284023	RNF227	mRNA	1.3	1.16	1.08	0.4	0.11	0.13	1.18	0.213333	-2.05433	0.00028711
79800	CARF	mRNA	1.42	1.14	1.27	0.26	0.44	0.29	1.27667	0.33	-2.05247	2.42797e-08
161779	PGBD4	mRNA	2.13	1.93	2.34	0.4	0.47	0.23	2.13333	0.366667	-2.05163	2.0646e-06
114134	SLC2A13	mRNA	5.13	4.06	5.33	1.14	0.84	1	4.84	0.993333	-2.05158	1.9358e-24
5920	RARRES3	mRNA	14.92	10.81	13.32	3.03	2.35	1.38	13.0167	2.25333	-2.04996	4.05108e-09
8796	SCEL	mRNA	7.51	6.59	7.83	1.41	1.42	0.98	7.31	1.27	-2.04796	3.04528e-20
5420	PODXL	mRNA	1.88	1.15	1.31	0.32	0.2	0.24	1.44667	0.253333	-2.03835	8.04628e-09
146956	EME1	mRNA	10.51	10.95	13.29	2.88	2.58	1.45	11.5833	2.30333	-2.03234	3.33667e-17
284001	CCDC57	mRNA	4.43	3.12	3.07	1.22	0.77	0.91	3.54	0.966667	-2.02993	3.14261e-14
51385	ZNF589	mRNA	5.44	5.45	6.09	1.37	0.75	0.9	5.66	1.00667	-2.02975	1.1753e-17
54943	DNAJC28	mRNA	1.58	2.02	2.7	0.3	0.38	0.43	2.1	0.37	-2.02869	0.000300319
50809	HP1BP3	mRNA	55.24	51.88	59.94	13.07	10.92	7.49	55.6867	10.4933	-2.02673	2.43303e-36
5364	PLXNB1	mRNA	10.93	8.12	8.93	2.59	1.48	1	9.32667	1.69	-2.02508	2.5298e-15
55601	DDX60	mRNA	47.58	37.94	49.1	12.15	7.46	4.53	44.8733	8.04667	-2.02487	8.32759e-17
92312	MEX3A	mRNA	1.79	2.02	2.19	0.36	0.33	0.36	2	0.35	-2.02329	1.54861e-13
11113	CIT	mRNA	13.11	12.24	13.9	2.96	1.88	1.78	13.0833	2.20667	-2.0205	4.26295e-31
375607	NAT16	mRNA	0.84	0.62	1.04	0.28	0.05	0.13	0.833333	0.153333	-2.01432	0.0023259
57560	IFT80	mRNA	7.57	8.9	10.14	1.61	1.56	1.45	8.87	1.54	-2.01257	4.21478e-26
4820	NKTR	mRNA	18.44	17.45	20.24	4.2	2.89	2.49	18.71	3.19333	-2.01071	2.46718e-33
23213	SULF1	mRNA	1.39	0.94	1.45	0.27	0.3	0.12	1.26	0.23	-2.00919	2.9295e-07
101060376	TBC1D3L	mRNA	12.41	8.33	11.05	2.96	1.31	1.42	10.5967	1.89667	-2.00844	4.21602e-13
8503	PIK3R3	mRNA	1.97	1.89	2.49	0.42	0.37	0.37	2.11667	0.386667	-2.00711	4.57201e-12
5129	CDK18	mRNA	17.47	9.98	11.82	3.08	2.37	1.83	13.09	2.42667	-2.00701	2.73707e-16
5365	PLXNB3	mRNA	4.12	3.01	3.35	0.98	0.52	0.39	3.49333	0.63	-2.00545	1.42238e-12
266747	RGL4	mRNA	1.37	0.85	1.16	0.37	0.08	0.16	1.12667	0.203333	-1.99987	0.000514583
23334	SZT2	mRNA	3.96	2.98	3.21	0.93	0.49	0.46	3.38333	0.626667	-1.99759	5.3703e-18
170680	PSORS1C2	mRNA	0.85	1.02	2.03	0.27	0.14	0.28	1.3	0.23	-1.99183	0.0203607
342908	ZNF404	mRNA	4.53	6.13	7.12	0.99	1.03	1.18	5.92667	1.06667	-1.98704	3.29351e-10
107986801	107986801	mRNA	1.3	1.52	2.2	0.68	0.03	0.27	1.67333	0.326667	-1.98479	0.00637577
147968	CAPN12	mRNA	3.7	2.82	3.35	0.95	0.49	0.41	3.29	0.616667	-1.98345	1.93724e-08
50649	ARHGEF4	mRNA	8.83	5.97	7.11	1.44	0.74	0.72	7.30333	0.966667	-1.98158	1.37903e-13
3912	LAMB1	mRNA	44.72	42.75	49.11	11.13	8.54	5.41	45.5267	8.36	-1.97842	3.03116e-24
90673	PPP1R3E	mRNA	3.81	3.71	4.93	0.65	0.92	0.68	4.15	0.75	-1.97815	4.9987e-15
3433	IFIT2	mRNA	278.58	294.49	336.39	82.93	62.09	22.91	303.153	55.9767	-1.97803	0.000154035
20	ABCA2	mRNA	6.3	4.46	6.56	1.2	0.87	1.07	5.77333	1.04667	-1.97698	4.86754e-22
81669	CCNL2	mRNA	28.52	26.72	28.51	7.22	4.65	5.59	27.9167	5.82	-1.97457	1.0934e-33
3913	LAMB2	mRNA	19.94	13.96	15.47	5.16	2.35	1.71	16.4567	3.07333	-1.96985	4.33199e-05
899	CCNF	mRNA	11.39	9.73	8.38	2.49	1.75	1.18	9.83333	1.80667	-1.9674	2.54402e-17
653319	KIAA0895L	mRNA	7.1	5.73	6.19	1.57	1.01	0.91	6.34	1.16333	-1.96622	2.05971e-16
400954	EML6	mRNA	3.21	2.61	3.1	0.7	0.53	0.43	2.97333	0.553333	-1.96573	9.5982e-19
54492	NEURL1B	mRNA	6.34	5.24	6.01	1.16	1.08	0.93	5.86333	1.05667	-1.96452	2.61644e-25
375444	C5orf34	mRNA	3.24	4.7	4.33	0.91	1.05	0.6	4.09	0.853333	-1.96302	9.43333e-11
3161	HMMR	mRNA	51.81	59.88	69.57	12.66	13.48	7.23	60.42	11.1233	-1.96286	4.5347e-22
9814	SFI1	mRNA	4.68	4.4	4.05	1.03	0.77	0.56	4.37667	0.786667	-1.96152	3.79626e-15
80162	PGGHG	mRNA	7.62	6.02	8.41	1.53	1.38	1.09	7.35	1.33333	-1.95666	1.27604e-17
101060389	TBC1D3D	mRNA	4.29	3.55	4.22	1.27	0.37	0.6	4.02	0.746667	-1.95537	5.32307e-07
84622	ZNF594	mRNA	2.27	2.55	2.49	0.66	0.45	0.27	2.43667	0.46	-1.95531	5.06054e-11
389084	SNORC	mRNA	1.46	1.2	1.8	0.36	0.22	0.29	1.48667	0.29	-1.95516	1.68671e-06
9669	EIF5B	mRNA	49.52	57.69	63.61	16.61	10.49	4.97	56.94	10.69	-1.95478	1.67409e-05
79081	LBHD1	mRNA	10.22	9.72	11.9	2.51	2.68	0.85	10.6133	2.01333	-1.94576	5.93797e-09
7786	MAP3K12	mRNA	5.67	4.54	5.85	1.46	0.8	0.71	5.35333	0.99	-1.94521	2.76191e-15
80045	GPR157	mRNA	3.33	1.79	2.35	0.71	0.45	0.24	2.49	0.466667	-1.94505	9.98664e-05
102723859	TBC1D3E	mRNA	4.48	3.29	5.16	1.16	0.78	0.53	4.31	0.823333	-1.94358	8.20901e-09
158135	TTLL11	mRNA	2.47	2.48	3.52	0.82	0.73	0.6	2.82333	0.716667	-1.9414	1.35469e-15
3221	HOXC4	mRNA	1.72	1.17	1.11	0.44	0.14	0.19	1.33333	0.256667	-1.94013	0.00366821
8629	JRK	mRNA	4.1	2.73	3.08	0.81	0.8	0.66	3.30333	0.756667	-1.93753	5.38543e-16
196441	ZFC3H1	mRNA	19.03	16.68	19.08	4.38	3.01	2.9	18.2633	3.43	-1.93686	2.55034e-34
100289678	ZNF783	mRNA	2.17	1.43	1.52	0.37	0.12	0.27	1.70667	0.253333	-1.93649	2.88741e-06
5378	PMS1	mRNA	10.01	12.85	13.94	2.43	2.73	2.25	12.2667	2.47	-1.93634	1.46373e-21
7516	XRCC2	mRNA	6.55	6.89	7.39	1.31	1.47	1.11	6.94333	1.29667	-1.93546	1.05992e-18
84189	SLITRK6	mRNA	2.49	1.72	1.68	0.33	0.53	0.25	1.96333	0.37	-1.93007	1.33358e-07
55561	CDC42BPG	mRNA	5.93	4.64	4.47	1.34	0.71	0.72	5.01333	0.923333	-1.92728	9.09287e-14
79412	KREMEN2	mRNA	2.3	1.8	2.4	0.4	0.52	0.34	2.16667	0.42	-1.92263	1.68559e-05
259266	ASPM	mRNA	11.44	11.47	12.65	2.62	1.92	2.01	11.8533	2.18333	-1.92221	4.4852e-37
92822	ZNF276	mRNA	7.8	6.96	7.64	1.99	1.32	1.03	7.46667	1.44667	-1.91965	7.68041e-16
126272	EID2B	mRNA	2.28	2.31	3.31	0.45	0.25	0.78	2.63333	0.493333	-1.9196	0.0004689
151246	SGO2	mRNA	15.77	19.24	19.24	3.66	3.69	2.78	18.0833	3.37667	-1.91949	2.0713e-31
8514	KCNAB2	mRNA	3.9	2.51	2.61	0.73	0.64	0.57	3.00667	0.646667	-1.91856	6.0531e-10
3627	CXCL10	mRNA	1.23	1.92	2.89	0.82	0.34	0	2.01333	0.386667	-1.91813	0.0145561
9924	PAN2	mRNA	4.96	4.6	5.73	1.29	0.92	0.69	5.09667	0.966667	-1.91735	2.21496e-17
6911	TBX6	mRNA	1.62	1.11	1.65	0.28	0.4	0.15	1.46	0.276667	-1.91561	0.00105094
80184	CEP290	mRNA	5.73	6.67	7.73	1.87	1.36	0.66	6.71	1.29667	-1.91153	9.93748e-13
55835	CENPJ	mRNA	8.58	8.7	10.75	2.66	1.96	1.63	9.34333	2.08333	-1.90951	5.35456e-22
492311	IGIP	mRNA	5.11	4.19	5.86	0.94	0.83	1.11	5.05333	0.96	-1.90823	1.96737e-12
222236	NAPEPLD	mRNA	7.29	6.71	7.39	1.58	1.31	1.17	7.13	1.35333	-1.90639	2.89712e-27
101060254	LOC101060254	pseudo	1.3	1.31	1.62	0.32	0.22	0.21	1.41	0.25	-1.90399	9.43832e-05
10051	SMC4	mRNA	39.95	45.96	50.94	10.28	9.03	7.15	45.6167	8.82	-1.90085	5.46116e-38
100128071	FAM229A	mRNA	2.27	2.59	3.03	0.61	0.39	0.52	2.63	0.506667	-1.89258	0.0118209
8820	HESX1	mRNA	1.39	1.66	2.81	0.43	0.43	0.23	1.95333	0.363333	-1.89173	0.000110342
11119	BTN3A1	mRNA	30.62	24.06	33.22	6.83	5.7	4.65	29.3	5.72667	-1.88985	4.62869e-28
6430	SRSF5	mRNA	109.67	115	113	31.45	29.71	15.09	112.557	25.4167	-1.88639	2.25257e-19
841	CASP8	mRNA	13.87	15.56	13.39	3.02	2.67	2.32	14.2733	2.67	-1.88241	2.92335e-21
6666	SOX12	mRNA	9.2	6.44	6.59	1.84	1.38	1.12	7.41	1.44667	-1.88218	7.28002e-17
146540	ZNF785	mRNA	4.35	3.8	5.01	1.1	0.7	0.72	4.38667	0.84	-1.87858	3.01916e-11
23336	SYNM	mRNA	1.39	1.42	1.25	0.38	0.16	0.25	1.35333	0.263333	-1.87788	4.22246e-09
339105	PRSS53	mRNA	3.8	2.74	3.71	0.92	0.57	0.63	3.41667	0.706667	-1.87453	1.16463e-09
51427	ZNF107	mRNA	9.88	10.17	12.15	2.61	1.92	2	10.7333	2.17667	-1.87221	5.43589e-30
162073	ITPRIPL2	mRNA	35.86	28.01	34.54	8.97	5.45	5.02	32.8033	6.48	-1.8697	7.04929e-23
7869	SEMA3B	mRNA	29.52	24.46	27.27	6.65	5.22	3.52	27.0833	5.13	-1.86659	4.18054e-22
28981	IFT81	mRNA	9.42	9.2	9.17	2.37	2.17	1.2	9.26333	1.91333	-1.86316	1.33659e-16
8355	HIST1H3G	mRNA	4.93	9.48	8.8	1.45	1.57	1.54	7.73667	1.52	-1.86179	0.00162118
22832	CEP162	mRNA	2.25	2.24	2.37	0.57	0.35	0.36	2.28667	0.426667	-1.8603	7.04998e-10
9787	DLGAP5	mRNA	24.45	27.3	27.71	6.21	5.71	3.8	26.4867	5.24	-1.85802	4.39651e-27
107985476	LOC107985476	mRNA	3.14	2.89	3.08	1	0.5	0.32	3.03667	0.606667	-1.85511	5.81414e-07
64772	ENGASE	mRNA	2.19	2.22	2.63	0.51	0.66	0.53	2.34667	0.566667	-1.85429	7.89255e-11
80173	IFT74	mRNA	7.45	7.42	7.89	1.7	2.22	1.61	7.58667	1.84333	-1.85281	3.43726e-15
84680	ACCS	mRNA	17.33	15.18	17.52	5.51	4.19	3.9	16.6767	4.53333	-1.85014	5.8717e-25
51315	KRCC1	mRNA	3.61	3.95	4.63	0.85	1.06	0.49	4.06333	0.8	-1.84967	3.20347e-07
342035	GLDN	mRNA	2.09	2.19	2.18	0.61	0.35	0.34	2.15333	0.433333	-1.84912	1.17493e-09
629	CFB	mRNA	2.58	2.44	2.68	0.92	0.32	0.29	2.56667	0.51	-1.84831	7.96222e-06
6818	SULT1A3	mRNA	30.72	33.91	42.33	8.2	6.89	6.27	35.6533	7.12	-1.84503	5.34783e-23
23780	APOL2	mRNA	26.14	21.28	22.11	8.03	3.68	2.4	23.1767	4.70333	-1.84326	0.000246602
124923	SGK494	mRNA	1.93	1.69	2.14	0.63	0.22	0.3	1.92	0.383333	-1.84289	1.57291e-06
10811	NOXA1	mRNA	1.78	1.42	2.12	0.54	0.43	0.2	1.77333	0.39	-1.84148	0.000696824
126868	MAB21L3	mRNA	1.8	2.48	2.89	0.66	0.28	0.49	2.39	0.476667	-1.83782	7.95091e-07
11168	PSIP1	mRNA	41.74	48.82	54.64	11.07	11.5	4.91	48.4	9.16	-1.83724	1.64736e-15
107986805	107986805	mRNA	3.05	2.68	3.18	0.97	0.25	0.57	2.97	0.596667	-1.83509	1.80369e-06
112268453	112268453	mRNA	1.11	1.09	1.25	0.33	0.14	0.21	1.15	0.226667	-1.83454	0.0306619
83463	MXD3	mRNA	9.07	9.76	9.92	1.85	2.08	1.14	9.58333	1.69	-1.83044	3.28559e-12
8862	APLN	mRNA	5.81	5.05	6.13	1.49	0.9	1.03	5.66333	1.14	-1.83026	4.2899e-14
256126	SYCE2	mRNA	4.09	3.22	3.98	0.46	0.62	1.11	3.76333	0.73	-1.82785	0.00029968
2633	GBP1	mRNA	1.06	1.23	2.02	0.16	0.39	0.33	1.43667	0.293333	-1.82599	0.00023663
201299	RDM1	mRNA	5.97	5.21	6.48	0.69	1.39	1.02	5.88667	1.03333	-1.82554	1.30014e-05
23461	ABCA5	mRNA	2.58	2.63	3.06	0.6	0.7	0.43	2.75667	0.576667	-1.81968	4.9418e-17
55119	PRPF38B	mRNA	26.46	26.6	29.73	6.99	4.97	3.51	27.5967	5.15667	-1.81967	1.48014e-18
7188	TRAF5	mRNA	1.6	1.48	1.97	0.44	0.23	0.28	1.68333	0.316667	-1.8196	1.7046e-06
6894	TARBP1	mRNA	20.13	17.66	21.37	6.72	4.56	4.53	19.72	5.27	-1.81875	2.24277e-27
338707	B4GALNT4	mRNA	5.13	3.6	4.61	1.18	0.71	0.85	4.44667	0.913333	-1.81851	1.78839e-11
1870	E2F2	mRNA	2.03	1.93	1.51	0.52	0.38	0.26	1.82333	0.386667	-1.81475	1.04029e-07
7184	HSP90B1	mRNA	399.34	410.46	424.01	110.42	91.48	51.55	411.27	84.4833	-1.81455	2.00919e-19
4909	NTF4	mRNA	8.25	7.45	9.95	2.03	3	1.74	8.55	2.25667	-1.81393	2.49761e-10
65009	NDRG4	mRNA	1.46	1.32	1.33	0.27	0.42	0.35	1.37	0.346667	-1.81369	0.000363385
4001	LMNB1	mRNA	56.54	62.07	58.68	13.58	12.88	8.55	59.0967	11.67	-1.81313	5.73722e-29
1954	MEGF8	mRNA	2.46	1.69	1.62	0.67	0.31	0.21	1.92333	0.396667	-1.81008	6.07583e-08
10307	APBB3	mRNA	3.78	4.1	4.89	0.68	0.96	0.98	4.25667	0.873333	-1.80647	2.06218e-08
114879	OSBPL5	mRNA	2.78	1.62	1.75	0.45	0.41	0.39	2.05	0.416667	-1.80468	4.53023e-07
29964	PRICKLE4	mRNA	1.8	1.97	2.77	0.76	0.34	0.24	2.18	0.446667	-1.8042	0.000724685
4486	MST1R	mRNA	14	10.8	10.64	3.02	2.11	1.99	11.8133	2.37333	-1.80341	7.87873e-20
114327	EFHC1	mRNA	12.99	13.07	14.62	2.85	3.21	2.28	13.56	2.78	-1.80286	1.17556e-29
163786	SASS6	mRNA	18.29	19.75	22.55	4.84	4.26	3.43	20.1967	4.17667	-1.79607	9.42293e-30
5176	SERPINF1	mRNA	3.18	3.9	3.25	0.81	0.93	0.32	3.44333	0.686667	-1.79537	7.29693e-05
4053	LTBP2	mRNA	1.57	1.24	1.45	0.43	0.24	0.22	1.42	0.296667	-1.79325	1.21079e-09
65095	KRI1	mRNA	11.32	12.78	11.46	3.91	2.28	1.28	11.8533	2.49	-1.79318	1.25568e-10
151050	KANSL1L	mRNA	1.74	1.59	2.25	0.34	0.35	0.35	1.86	0.346667	-1.79154	3.02646e-09
89849	ATG16L2	mRNA	7.79	7.81	9.18	2.44	1.79	1.98	8.26	2.07	-1.78682	1.01107e-16
57555	NLGN2	mRNA	4.51	4.1	4.51	0.96	0.99	0.79	4.37333	0.913333	-1.7867	9.08062e-16
4671	NAIP	mRNA	1.57	1.44	1.79	0.41	0.3	0.29	1.6	0.333333	-1.78651	2.96868e-09
160364	CLEC12A	mRNA	1.81	1.7	2.21	0.32	0.63	0.39	1.90667	0.446667	-1.78422	0.00159585
89801	PPP1R3F	mRNA	1.4	1.49	1.31	0.6	0.23	0.67	1.4	0.5	-1.78289	2.40871e-07
23253	ANKRD12	mRNA	17.67	19.41	21.43	5.12	3.32	2.01	19.5033	3.48333	-1.78228	1.84496e-15
79921	TCEAL4	mRNA	28.3	31.92	33.09	9.28	7.48	2.85	31.1033	6.53667	-1.78082	2.63614e-10
23149	FCHO1	mRNA	1.2	1.2	1.41	0.41	0.24	0.15	1.27	0.266667	-1.77885	0.000167731
399687	MYO18A	mRNA	14.65	10.75	10.98	4.04	2.29	1.23	12.1267	2.52	-1.77769	0.00036933
9044	BTAF1	mRNA	23.18	22.11	24.15	5.88	4.38	4.07	23.1467	4.77667	-1.77766	5.96684e-37
26039	SS18L1	mRNA	12.73	11.81	12.23	3.45	2.18	2.22	12.2567	2.61667	-1.7723	7.91422e-23
80298	MTERF2	mRNA	6.01	6.15	6.57	1.91	1.32	1.18	6.24333	1.47	-1.77169	2.48309e-12
9906	SLC35E2A	mRNA	5.18	4.22	5.19	1.46	0.88	0.95	4.86333	1.09667	-1.77075	9.60709e-16
79778	MICALL2	mRNA	3.98	3.55	3.8	1.03	0.47	0.98	3.77667	0.826667	-1.76887	4.6554e-10
23586	DDX58	mRNA	40.65	41.81	47.29	12.42	10.41	4.74	43.25	9.19	-1.76784	3.87031e-13
8924	HERC2	mRNA	23.04	18.94	20.48	5.2	2.9	3.08	20.82	3.72667	-1.76575	2.03465e-17
654346	LGALS9C	mRNA	1.41	2.01	2.43	0.32	0.56	0.38	1.95	0.42	-1.76542	0.00170346
142679	DUSP19	mRNA	0.91	1.09	1.26	0.3	0.25	0.14	1.08667	0.23	-1.76098	6.25059e-06
79915	ATAD5	mRNA	6.61	6.74	8.27	1.47	1.37	0.96	7.20667	1.26667	-1.75948	3.3213e-20
282974	STK32C	mRNA	23.87	20.63	22.3	5.48	4.1	4.55	22.2667	4.71	-1.75887	3.00011e-11
5287	PIK3C2B	mRNA	1.55	1.1	1.02	0.34	0.23	0.18	1.22333	0.25	-1.75762	5.45844e-07
375287	RBM43	mRNA	3.89	4.51	4.71	0.79	1.03	0.96	4.37	0.926667	-1.75527	3.41423e-13
5926	ARID4A	mRNA	3.13	3.66	4.38	1	0.72	0.66	3.72333	0.793333	-1.75232	8.95611e-14
54625	PARP14	mRNA	13.76	12.35	13.9	3.97	2.74	1.95	13.3367	2.88667	-1.75051	2.16765e-18
23091	ZC3H13	mRNA	14.45	16.04	18	5.06	3.15	1.88	16.1633	3.36333	-1.74992	9.74352e-13
91057	CCDC34	mRNA	16.22	17.37	16.95	4.92	3.67	1.71	16.8467	3.43333	-1.74917	3.34943e-11
107983993	UPK3BL2	mRNA	1.35	1.34	1.4	0.38	0.31	0.23	1.36333	0.306667	-1.74894	0.00193131
83540	NUF2	mRNA	36.25	45.43	48.17	9.57	11.54	6.67	43.2833	9.26	-1.7478	1.17259e-18
8322	FZD4	mRNA	8.88	7.64	8.18	2.19	1.88	1.22	8.23333	1.76333	-1.74774	2.04312e-20
9656	MDC1	mRNA	25.56	20.41	20.59	6.96	4.17	3.32	22.1867	4.81667	-1.74628	5.3037e-16
7767	ZNF224	mRNA	9.32	8.69	10.08	2.6	1.98	1.46	9.36333	2.01333	-1.74554	1.40254e-17
58487	CREBZF	mRNA	17.24	15.25	17.4	4.64	3.5	2.88	16.63	3.67333	-1.74132	2.73538e-24
6843	VAMP1	mRNA	3.93	4.51	5.2	0.89	1.23	1.62	4.54667	1.24667	-1.74063	5.40287e-10
114780	PKD1L2	mRNA	3.39	2.78	3.94	0.64	0.93	0.63	3.37	0.733333	-1.73945	2.49023e-05
728642	CDK11A	mRNA	9.99	9.44	10.14	3.68	1.81	1	9.85667	2.16333	-1.73843	4.01244e-08
9928	KIF14	mRNA	9.18	9.79	10.87	2.6	1.97	1.6	9.94667	2.05667	-1.73615	4.09413e-24
282617	IFNL3	mRNA	9.83	9.18	6.98	2.63	2.82	0.29	8.66333	1.91333	-1.73464	0.00118825
79841	AGBL2	mRNA	2.95	2.71	3.32	0.73	0.71	0.58	2.99333	0.673333	-1.73233	9.13374e-09
10561	IFI44	mRNA	64.5	61.53	67.36	17.36	16.36	14.55	64.4633	16.09	-1.73157	1.21374e-38
149076	ZNF362	mRNA	7.56	5.57	5.14	1.91	1.26	0.87	6.09	1.34667	-1.73133	5.68795e-10
100101467	ZSCAN30	mRNA	1.6	1.92	1.98	0.46	0.26	0.48	1.83333	0.4	-1.73033	6.9883e-07
84795	PYROXD2	mRNA	3.84	3.16	3.55	0.88	0.81	0.81	3.51667	0.833333	-1.72988	1.60159e-08
1060	CENPC	mRNA	6.63	7.47	7.08	1.71	1.31	1.06	7.06	1.36	-1.7281	3.31927e-17
8831	SYNGAP1	mRNA	1.32	0.98	1.35	0.25	0.34	0.2	1.21667	0.263333	-1.72546	8.56647e-07
29128	UHRF1	mRNA	14.33	15.05	10.15	3.76	2.77	2.13	13.1767	2.88667	-1.72421	9.66658e-15
90990	KIFC2	mRNA	6.98	6.3	7.1	1.62	1.31	1.5	6.79333	1.47667	-1.72085	1.52094e-16
84501	SPIRE2	mRNA	4.99	3.93	3.9	1.23	0.88	0.84	4.27333	0.983333	-1.71907	8.48466e-12
51326	ARL17A	mRNA	41.77	39.16	45.3	14.43	12.9	13.28	42.0767	13.5367	-1.71808	2.04914e-42
85315	PAQR8	mRNA	5.81	6.67	6.75	1.75	1.45	1	6.41	1.4	-1.71533	9.57205e-17
55582	KIF27	mRNA	2.41	1.76	2.26	0.64	0.5	0.24	2.14333	0.46	-1.71391	1.81159e-09
51134	CEP83	mRNA	5.88	5.63	5.6	1.58	1.08	0.95	5.70333	1.20333	-1.71134	7.34007e-15
203522	INTS6L	mRNA	6.92	7.21	7.3	1.8	1.87	1.48	7.14333	1.71667	-1.71104	1.20218e-20
10403	NDC80	mRNA	24.49	31.12	32.02	6.52	7.64	5.01	29.21	6.39	-1.70985	1.08403e-19
389856	USP27X	mRNA	2.12	2.4	1.83	0.74	0.26	0.39	2.11667	0.463333	-1.70875	3.94057e-05
7051	TGM1	mRNA	4.49	3.03	3.6	0.9	0.81	0.74	3.70667	0.816667	-1.70603	1.53289e-08
3931	LCAT	mRNA	5.79	5.11	4.49	1.22	0.85	1.31	5.13	1.12667	-1.7025	2.35598e-06
83593	RASSF5	mRNA	0.88	0.98	1.24	0.32	0.2	0.17	1.03333	0.23	-1.70058	0.000384731
84464	SLX4	mRNA	2.5	1.93	1.79	0.59	0.39	0.41	2.07333	0.463333	-1.69976	5.56171e-11
149013	NBPF12	mRNA	7.76	6.85	7.21	2.03	1.14	1.34	7.27333	1.50333	-1.69575	9.60988e-17
9884	LRRC37A	mRNA	0.98	1.11	1.15	0.36	0.21	0.17	1.08	0.246667	-1.69391	1.54014e-05
100287896	LOC100287896	mRNA	4.21	5.53	5.18	0.94	1.24	0.99	4.97333	1.05667	-1.69256	2.5454e-09
4288	MKI67	mRNA	44.96	40.98	42.08	14.2	7.8	5.14	42.6733	9.04667	-1.692	9.49055e-05
9095	TBX19	mRNA	2.02	1.67	2.09	0.6	0.3	0.38	1.92667	0.426667	-1.68969	2.12123e-05
56992	KIF15	mRNA	10.26	10.57	11.9	3.25	2.15	1.37	10.91	2.25667	-1.68628	1.69018e-13
81930	KIF18A	mRNA	21.77	26.64	26.64	5.58	6.64	3.95	25.0167	5.39	-1.67975	9.68322e-19
9026	HIP1R	mRNA	37.04	26.29	25.45	9.03	5.86	4.39	29.5933	6.42667	-1.6789	1.18436e-12
28514	DLL1	mRNA	3.11	1.59	2.04	0.51	0.51	0.48	2.24667	0.5	-1.67677	8.13963e-06
782	CACNB1	mRNA	6.12	5.82	7	2.05	1.06	1.68	6.31333	1.59667	-1.67471	1.3324e-12
3200	HOXA3	mRNA	5.05	4.59	3.97	1.22	1.08	0.79	4.53667	1.03	-1.67388	3.14548e-11
169611	OLFML2A	mRNA	9.04	6.39	5	1.93	1.39	1.25	6.81	1.52333	-1.67361	1.68702e-12
9901	SRGAP3	mRNA	5	3.96	4.57	1.58	0.8	0.77	4.51	1.05	-1.67205	9.46142e-12
3224	HOXC8	mRNA	1.6	0.93	1.05	0.47	0.2	0.13	1.19333	0.266667	-1.67133	0.00560188
5275	SERPINB13	mRNA	5.27	4.72	5.67	1.3	1.19	1.08	5.22	1.19	-1.67002	5.10098e-13
22861	NLRP1	mRNA	13.16	10.18	12.01	3.74	2.16	1.97	11.7833	2.62333	-1.66907	2.14286e-15
100533105	C8orf44-SGK3	mRNA	0.86	1.78	2.57	0.33	0.35	0.51	1.73667	0.396667	-1.66838	0.000124786
1063	CENPF	mRNA	107.3	115.14	129.37	36.89	25.08	17.38	117.27	26.45	-1.66566	5.32536e-17
90799	CEP95	mRNA	9.71	11.17	11.48	2.85	2.51	2.03	10.7867	2.46333	-1.66083	4.76086e-21
1305	COL13A1	mRNA	1.49	1.44	1.27	0.48	0.3	0.15	1.4	0.31	-1.65953	0.000366673
139285	AMER1	mRNA	1.88	1.69	1.71	0.57	0.34	0.3	1.76	0.403333	-1.65947	3.25885e-10
130162	CLHC1	mRNA	0.83	1.32	1.46	0.3	0.28	0.26	1.20333	0.28	-1.65944	1.21012e-05
23270	TSPYL4	mRNA	5.29	5.77	5.68	1.45	1.14	1.21	5.58	1.26667	-1.65471	2.0668e-16
5959	RDH5	mRNA	1.99	2.35	2.66	0.62	0.49	0.48	2.33333	0.53	-1.65336	0.00141743
90060	CCDC120	mRNA	8.79	7.2	6.58	2.27	1.7	1.18	7.52333	1.71667	-1.65265	5.3029e-13
55657	ZNF692	mRNA	16.59	14.36	16.32	3.22	3.56	4.12	15.7567	3.63333	-1.65133	4.41368e-17
57558	USP35	mRNA	3.49	2.74	3.2	1.21	0.5	0.61	3.14333	0.773333	-1.64897	5.83499e-08
79811	SLTM	mRNA	30.88	34.81	37.5	12.45	7.56	4.03	34.3967	8.01333	-1.64848	0.000192981
284992	CCDC150	mRNA	2.52	3.23	3.35	0.74	0.65	0.42	3.03333	0.603333	-1.64603	4.12705e-07
80312	TET1	mRNA	2.38	1.89	2.55	0.64	0.49	0.68	2.27333	0.603333	-1.64523	9.17088e-17
5802	PTPRS	mRNA	2.88	2.45	2.94	0.79	0.57	0.46	2.75667	0.606667	-1.64391	1.34977e-11
27333	GOLIM4	mRNA	11.81	11.19	11.15	3.56	2.55	1.63	11.3833	2.58	-1.64361	4.25073e-14
26953	RANBP6	mRNA	66.95	73.15	77.61	20.26	18.9	12.6	72.57	17.2533	-1.64333	6.45146e-24
79680	RTL10	mRNA	6.38	5.23	5.29	1.77	1.05	1.08	5.63333	1.3	-1.64228	5.6686e-15
54908	SPDL1	mRNA	32.34	37.17	38.94	9.81	10.08	5.99	36.15	8.62667	-1.63978	7.87589e-18
104	ADARB1	mRNA	10.42	8.84	9.52	3.62	2.2	2.29	9.59333	2.70333	-1.63894	4.57461e-19
26118	WSB1	mRNA	57.6	53.89	63.82	15.46	14.55	17.74	58.4367	15.9167	-1.635	5.44183e-32
90381	TICRR	mRNA	6.06	5.89	6.74	1.87	1.38	1.07	6.23	1.44	-1.63489	1.67685e-17
147138	TMC8	mRNA	1.32	1	1.37	0.49	0.16	0.16	1.23	0.27	-1.63388	0.00130642
2887	GRB10	mRNA	9.65	5.73	6.82	2.59	1.45	1.06	7.4	1.7	-1.63258	1.75629e-08
118738	ZNF488	mRNA	3.18	3.92	3.44	0.71	0.69	1.02	3.51333	0.806667	-1.63006	5.58351e-09
353274	ZNF445	mRNA	2.37	1.97	2.46	0.77	0.44	0.45	2.26667	0.553333	-1.62999	8.96046e-12
5311	PKD2	mRNA	4.87	5.29	5.28	1.39	1.12	0.93	5.14667	1.14667	-1.62976	9.99198e-16
126298	IRGQ	mRNA	2.76	2.46	2.94	0.9	0.5	0.47	2.72	0.623333	-1.62922	4.0427e-12
347240	KIF24	mRNA	2.36	2.19	2.15	0.75	0.41	0.39	2.23333	0.516667	-1.62905	7.05043e-09
3965	LGALS9	mRNA	1.45	1.6	1.89	0.44	0.36	0.46	1.64667	0.42	-1.62504	0.0017852
84698	CAPS2	mRNA	1.83	2.35	2.94	0.72	0.34	0.55	2.37333	0.536667	-1.62452	2.69784e-07
132160	PPM1M	mRNA	1.14	1.51	1.29	0.35	0.39	0.17	1.31333	0.303333	-1.62359	0.00485053
147699	PPM1N	mRNA	1.23	1.57	1.25	0.53	0.32	0.24	1.35	0.363333	-1.62301	0.00216819
9315	NREP	mRNA	3.97	4.2	5.36	1.39	1.13	0.7	4.51	1.07333	-1.62082	6.00692e-07
107987364	LOC107987364	mRNA	1.68	1.13	1.05	0.3	0.11	0.53	1.28667	0.313333	-1.61976	0.0245795
89797	NAV2	mRNA	13.41	12.13	13.75	3.95	2.65	2.06	13.0967	2.88667	-1.61873	1.16711e-17
63035	BCORL1	mRNA	1.56	1.03	1.25	0.32	0.33	0.25	1.28	0.3	-1.61612	2.0667e-07
9295	SRSF11	mRNA	58.38	62.23	70.16	20.86	18.61	12.04	63.59	17.17	-1.61488	5.83843e-21
9121	SLC16A5	mRNA	7.03	5.18	5.47	1.88	1.56	1.17	5.89333	1.53667	-1.61371	2.23378e-11
3223	HOXC6	mRNA	2.84	2.95	1.98	0.75	0.71	0.33	2.59	0.596667	-1.61344	0.000357823
118812	MORN4	mRNA	4.94	5.67	6.73	1.49	1.45	1.14	5.78	1.36	-1.61268	4.89659e-10
222	ALDH3B2	mRNA	5.04	4.11	3.61	1.29	0.84	0.73	4.25333	0.953333	-1.61134	8.14266e-08
23492	CBX7	mRNA	8.15	6.27	6.62	1.87	1.74	1.27	7.01333	1.62667	-1.61105	5.44082e-14
51279	C1RL	mRNA	16.6	15.24	15.34	4.43	3.94	2.98	15.7267	3.78333	-1.61018	6.30703e-19
10250	SRRM1	mRNA	28.45	27.96	31.16	8.57	7.16	5.06	29.19	6.93	-1.60918	2.36281e-21
339451	KLHL17	mRNA	4.55	4.05	4.69	1.14	0.82	1.16	4.43	1.04	-1.60783	1.40548e-09
65266	WNK4	mRNA	1.03	0.93	1.35	0.33	0.19	0.26	1.10333	0.26	-1.60594	0.000128988
7508	XPC	mRNA	12.37	11.25	12.18	3.79	3.35	1.51	11.9333	2.88333	-1.60489	1.32882e-10
317	APAF1	mRNA	5.98	5.97	6.65	1.81	1.69	1.24	6.2	1.58	-1.60467	9.27551e-22
22995	CEP152	mRNA	6.52	6.84	7.96	2.2	1.4	1.16	7.10667	1.58667	-1.60172	1.53952e-13
23526	ARHGAP45	mRNA	11.26	9.56	8.62	2.98	2.05	1.94	9.81333	2.32333	-1.60104	7.05377e-15
701	BUB1B	mRNA	28.94	32.14	33.42	8.8	8.17	5.43	31.5	7.46667	-1.6008	1.19561e-21
9747	TCAF1	mRNA	14.3	13.74	13.58	4.17	3.53	2	13.8733	3.23333	-1.59845	3.91869e-14
55503	TRPV6	mRNA	1.12	1.02	1.28	0.39	0.32	0.1	1.14	0.27	-1.59844	0.00210525
285464	CRIPAK	mRNA	2.87	3.12	4.05	0.96	0.82	0.6	3.34667	0.793333	-1.59688	1.00432e-09
376940	ZC3H6	mRNA	1.39	1.34	2.21	0.56	0.45	0.38	1.64667	0.463333	-1.59652	3.98547e-08
250	ALPP	mRNA	10.44	8.04	4.38	2.65	1.6	1.25	7.62	1.83333	-1.59376	1.43749e-06
390637	GDPGP1	mRNA	0.95	1.3	1.24	0.46	0.17	0.18	1.16333	0.27	-1.59365	0.0349996
4327	MMP19	mRNA	2.8	3.18	3.84	0.91	0.94	0.62	3.27333	0.823333	-1.59277	2.74947e-08
57494	RIMKLB	mRNA	19.88	19.99	27.16	8.27	6.15	6.15	22.3433	6.85667	-1.59216	7.10814e-20
56829	ZC3HAV1	mRNA	124.97	103.92	112.87	51.66	34.15	19.5	113.92	35.1033	-1.59175	3.84914e-12
54923	LIME1	mRNA	8.2	6.89	7.81	2.18	1.42	1.92	7.63333	1.84	-1.59138	6.15734e-08
11346	SYNPO	mRNA	5.31	3.36	4.19	1.7	0.92	0.39	4.28667	1.00333	-1.59131	0.0100978
92999	ZBTB47	mRNA	2.78	2.29	2.28	0.81	0.56	0.39	2.45	0.586667	-1.59099	9.52979e-09
27000	DNAJC2	mRNA	29.23	33.55	31.3	10.73	6.97	3.24	31.36	6.98	-1.58809	0.000911503
285989	ZNF789	mRNA	6.1	7.73	9.52	1.76	3.81	3.48	7.78333	3.01667	-1.5872	9.84522e-10
114783	LMTK3	mRNA	1.34	0.88	0.94	0.27	0.33	0.15	1.05333	0.25	-1.58649	0.000120521
80063	ATF7IP2	mRNA	3.63	3.4	3.41	0.85	0.79	0.58	3.48	0.74	-1.5853	2.24666e-08
9700	ESPL1	mRNA	9.37	8.69	7.81	2.79	1.86	1.48	8.62333	2.04333	-1.58369	4.1397e-15
91543	RSAD2	mRNA	83.83	87.43	110.02	26	24.11	17.27	93.76	22.46	-1.58345	2.12288e-22
64582	GPR135	mRNA	1.37	1.6	1.98	0.49	0.35	0.41	1.65	0.416667	-1.58289	4.12846e-09
11201	POLI	mRNA	4.25	4.17	3.93	1.25	1.12	0.93	4.11667	1.1	-1.58268	9.86847e-13
91355	LRP5L	mRNA	1.12	1.33	1.52	0.27	0.39	0.33	1.32333	0.33	-1.58152	0.000474268
79930	DOK3	mRNA	3.12	2.78	2.63	0.97	0.54	0.65	2.84333	0.72	-1.58143	1.30201e-06
153733	CCDC112	mRNA	6.91	9.16	10	2.14	2.45	1.67	8.69	2.08667	-1.5788	3.00217e-11
8861	LDB1	mRNA	55.38	39.82	39.27	13.97	10.29	7.99	44.8233	10.75	-1.57828	8.94124e-16
84875	PARP10	mRNA	4.69	2.8	3.78	1.07	0.74	0.85	3.75667	0.886667	-1.57826	6.94493e-08
57594	HOMEZ	mRNA	3.21	2.53	2.5	0.94	0.77	0.28	2.74667	0.663333	-1.57821	8.10211e-06
25861	WHRN	mRNA	7.24	4.29	5.36	1.42	1.16	1.29	5.63	1.29	-1.57491	4.9154e-10
84914	ZNF587	mRNA	7.42	6.96	9.69	2.43	1.73	1.65	8.02333	1.93667	-1.57462	1.44714e-16
85302	FBF1	mRNA	1.38	1.15	1.19	0.42	0.29	0.19	1.24	0.3	-1.574	3.19485e-05
3619	INCENP	mRNA	16.97	14.94	14.64	5.15	3.54	3.13	15.5167	3.94	-1.57196	3.62122e-23
56260	C8orf44	lncRNA	3.35	2.96	4.45	1.03	1	0.58	3.58667	0.87	-1.57188	2.06836e-05
10181	RBM5	mRNA	20.38	20.24	22.49	6.45	5.95	4.19	21.0367	5.53	-1.57166	1.31477e-20
107987070	LOC107987070	lncRNA	1.7	0.96	1.74	0.29	0.22	0.61	1.46667	0.373333	-1.56951	0.0409765
55125	CEP192	mRNA	8.57	9.49	11.31	3.15	2.37	1.58	9.79	2.36667	-1.56746	1.60594e-14
9922	IQSEC1	mRNA	4.07	2.93	3.28	1.06	0.82	0.6	3.42667	0.826667	-1.56736	2.09675e-11
124817	CNTD1	mRNA	1.03	1.5	1.71	0.28	0.3	0.47	1.41333	0.35	-1.56687	0.000948776
2796	GNRH1	mRNA	1.49	1.41	1.79	0.54	0.22	0.37	1.56333	0.376667	-1.56338	0.00197102
26267	FBXO10	mRNA	2.92	3.35	3.61	0.98	0.58	0.7	3.29333	0.753333	-1.56302	1.96119e-08
94097	SFXN5	mRNA	1.14	1.26	1.31	0.4	0.32	0.19	1.23667	0.303333	-1.56224	6.02452e-05
25890	ABI3BP	mRNA	1.19	1.47	1.65	0.29	0.4	0.35	1.43667	0.346667	-1.55868	1.7729e-06
8473	OGT	mRNA	42.65	38.97	44.13	13.62	9.64	9.73	41.9167	10.9967	-1.55699	2.33961e-25
55184	DZANK1	mRNA	1.11	1.21	1.12	0.3	0.32	0.23	1.14667	0.283333	-1.55549	0.000249892
25878	MXRA5	mRNA	6.24	3.38	4.03	1.59	1.05	0.73	4.55	1.12333	-1.5553	1.52349e-08
29911	HOOK2	mRNA	19.04	14.68	19.12	5.35	4.47	3.98	17.6133	4.6	-1.55483	1.07556e-17
81844	TRIM56	mRNA	12.33	8.31	10.36	3.15	2.08	2.38	10.3333	2.53667	-1.55033	3.80591e-14
23177	CEP68	mRNA	5.38	4.63	4.81	1.86	1.61	0.95	4.94	1.47333	-1.54969	5.49708e-14
92092	ZC3HAV1L	mRNA	14.7	15.13	17.64	4.41	3.72	3.44	15.8233	3.85667	-1.54922	1.04165e-19
113230	MISP3	mRNA	1.83	0.95	1.4	0.52	0.19	0.31	1.39333	0.34	-1.54664	0.0329597
55016	2021-03-01	mRNA	2.67	2.77	3.75	0.78	0.69	0.8	3.06333	0.756667	-1.54444	6.35681e-10
25959	KANK2	mRNA	6.02	4.47	4.7	1.64	1.14	0.99	5.06333	1.25667	-1.54428	1.63145e-11
338821	SLCO1B7	mRNA	1.26	1.2	1.47	0.23	0.21	0.53	1.31	0.323333	-1.5416	0.00984935
7153	TOP2A	mRNA	82.86	92.06	109	28.05	24.22	18.02	94.64	23.43	-1.53979	6.5225e-22
92565	FANK1	mRNA	3.27	3.08	3.08	0.67	0.99	0.64	3.14333	0.766667	-1.5381	0.000277397
100996485	C5orf66	lncRNA	2.61	2.69	3.16	0.9	0.47	0.71	2.82	0.693333	-1.53781	9.8273e-06
29121	CLEC2D	mRNA	3.34	3.61	4.19	0.87	0.98	0.88	3.71333	0.91	-1.53767	1.58756e-12
139886	SPIN4	mRNA	18.73	19.81	23.27	6	5.09	4.18	20.6033	5.09	-1.53692	3.1911e-22
105374301	LOC105374301	mRNA	1.79	1.82	2.39	0.64	0.39	0.47	2	0.5	-1.53557	4.47159e-08
22846	VASH1	mRNA	1.84	1.65	2.25	0.52	0.48	0.32	1.91333	0.44	-1.53533	2.66248e-07
23151	GRAMD4	mRNA	1.83	1.19	1.64	0.74	0.29	0.25	1.55333	0.426667	-1.53394	6.48697e-05
6483	ST3GAL2	mRNA	4.72	3.31	3.54	1.22	1.07	0.59	3.85667	0.96	-1.53243	3.24144e-08
540	ATP7B	mRNA	1.65	1.21	1.33	0.37	0.39	0.3	1.39667	0.353333	-1.53225	4.28317e-07
80830	APOL6	mRNA	7.86	6.93	8.97	2.47	2.01	1.44	7.92	1.97333	-1.53007	9.24271e-17
4796	TONSL	mRNA	6.82	6.43	6.53	2.14	1.46	1.21	6.59333	1.60333	-1.52926	2.45336e-12
5336	PLCG2	mRNA	8.83	6.49	6.52	2.21	1.54	1.69	7.28	1.81333	-1.52912	5.3353e-16
80817	CEP44	mRNA	5	5.79	6.43	1.41	1.57	1.38	5.74	1.45333	-1.52859	5.56042e-14
5930	RBBP6	mRNA	12.17	12.24	14.35	4.56	4.08	3.79	12.92	4.14333	-1.52681	5.12705e-18
140710	SOGA1	mRNA	10.55	8.77	9.04	3.06	2.06	2.02	9.45333	2.38	-1.52576	8.11602e-20
84904	ARHGEF39	mRNA	13.11	13.79	13.58	3.85	4.11	2.77	13.4933	3.57667	-1.5253	9.60709e-16
4638	MYLK	mRNA	3.66	3.25	3.75	0.7	0.84	0.64	3.55333	0.726667	-1.52496	2.89771e-10
1018	CDK3	mRNA	2.97	2.46	1.68	0.76	0.56	0.45	2.37	0.59	-1.52401	0.00185897
84865	CCDC142	mRNA	1.76	2.14	2.31	0.54	0.54	0.47	2.07	0.516667	-1.52337	3.29346e-07
55320	MIS18BP1	mRNA	13.41	14.58	16.02	4.06	3.52	2.39	14.67	3.32333	-1.52185	1.80462e-19
200030	NBPF11	mRNA	7.7	7.06	7.46	2.21	1.31	2.23	7.40667	1.91667	-1.5215	2.28345e-14
728392	LOC728392	mRNA	6.47	5.91	7.43	1.65	1.46	1.81	6.60333	1.64	-1.52112	2.40277e-07
6474	SHOX2	mRNA	2.56	3.48	3.1	0.8	0.81	0.71	3.04667	0.773333	-1.5206	1.75609e-07
84722	PSRC1	mRNA	30.27	25.52	27.47	8.23	7.12	5.71	27.7533	7.02	-1.52023	1.37459e-18
54361	WNT4	mRNA	1.45	0.7	0.99	0.77	0.44	0.1	1.04667	0.436667	-1.51776	0.00527429
9401	RECQL4	mRNA	9.37	8.5	8.17	2.95	2.02	1.63	8.68	2.2	-1.51656	4.03561e-13
288	ANK3	mRNA	3.1	2.6	2.68	0.8	0.61	0.55	2.79333	0.653333	-1.51503	3.90505e-13
388795	EFCAB8	mRNA	1.17	1.53	1.46	0.27	0.36	0.4	1.38667	0.343333	-1.51498	4.94375e-07
7433	VIPR1	mRNA	4.84	4.66	5.03	1.64	1.37	0.68	4.84333	1.23	-1.51459	1.92084e-07
204962	SLC44A5	mRNA	1.81	1.63	2.13	0.71	0.42	0.72	1.85667	0.616667	-1.5135	1.62786e-07
55704	CCDC88A	mRNA	7.55	8.51	9.77	2.62	2.14	1.71	8.61	2.15667	-1.51116	7.90423e-19
54554	WDR5B	mRNA	4.28	4.2	4.35	1.45	1.09	0.7	4.27667	1.08	-1.50998	1.028e-09
25862	USP49	mRNA	1.73	1.57	1.91	0.55	0.43	0.36	1.73667	0.446667	-1.50605	4.48973e-10
10013	HDAC6	mRNA	12.46	10.44	12.51	3.8	2.94	2.7	11.8033	3.14667	-1.50566	3.19591e-18
770	CA11	mRNA	3.5	2.95	5.48	0.99	0.9	1.1	3.97667	0.996667	-1.50535	5.12952e-05
1789	DNMT3B	mRNA	5.38	5.3	5.56	1.51	1.28	1.2	5.41333	1.33	-1.50522	5.07156e-14
54876	DCAF16	mRNA	13.05	13.78	13.71	4.66	2.87	2.77	13.5133	3.43333	-1.50331	4.01953e-16
3005	H1F0	mRNA	129.1	83.22	80.39	40.63	21.48	13.28	97.57	25.13	-1.50278	0.00496555
80863	PRRT1	mRNA	1.12	1	0.95	0.27	0.38	0.16	1.02333	0.27	-1.50212	0.0143807
63901	FAM111A	mRNA	16.91	19.21	22.64	5.37	4.76	4.56	19.5867	4.89667	-1.50115	8.78169e-21
53335	BCL11A	mRNA	1.59	1.34	1.56	0.58	0.41	0.32	1.49667	0.436667	-1.50095	4.90202e-05
10721	POLQ	mRNA	4.71	5.1	6.45	1.55	1.32	0.93	5.42	1.26667	-1.50086	7.44259e-15
100132911	DPH3P1	mRNA	3.05	2.5	4.35	0.87	0.89	0.78	3.3	0.846667	-1.50053	0.000260177
130888	FBXO36	mRNA	4.27	4.45	3.96	1.04	1.45	0.76	4.22667	1.08333	-1.50042	6.58405e-08
576	ADGRB2	mRNA	1.38	1.2	1.59	0.43	0.32	0.34	1.39	0.363333	-1.49916	6.8381e-06
342909	ZNF284	mRNA	4.07	3.7	4.8	1.29	1.17	0.84	4.19	1.1	-1.49622	5.44836e-11
55721	IQCC	mRNA	3.48	3.87	3.48	1.17	1.07	0.53	3.61	0.923333	-1.49611	1.50874e-05
6773	STAT2	mRNA	26.54	24.52	25.37	8.97	5.61	5.12	25.4767	6.56667	-1.49581	4.70053e-18
91351	DDX60L	mRNA	2.69	2.36	3.32	0.81	0.75	0.54	2.79	0.7	-1.49144	6.38243e-09
84958	SYTL1	mRNA	7.14	5.59	5.07	2.03	1.27	1.16	5.93333	1.48667	-1.49113	6.38575e-07
2014	EMP3	mRNA	3.44	1.94	2.66	0.94	0.58	0.71	2.68	0.743333	-1.4894	0.0270957
102724200	LOC102724200	mRNA	1.4	4.04	3.23	0.46	1.32	0.45	2.89	0.743333	-1.48919	0.00230272
64097	EPB41L4A	mRNA	1.06	1.56	1.66	0.36	0.45	0.31	1.42667	0.373333	-1.48801	4.59628e-05
7137	TNNI3	mRNA	3.88	2.55	4.22	1.06	0.73	0.92	3.55	0.903333	-1.48744	0.00738278
79684	MSANTD2	mRNA	14.06	14.96	15.87	5.18	5.29	4.86	14.9633	5.11	-1.48741	5.6374e-22
9493	KIF23	mRNA	49.2	56.67	59.16	14.94	15.63	10.34	55.01	13.6367	-1.48675	5.98208e-20
22835	ZFP30	mRNA	1.67	1.71	1.98	0.52	0.48	0.36	1.78667	0.453333	-1.48651	4.66398e-08
55507	GPRC5D	mRNA	1.77	1.53	1.57	0.3	0.82	0.18	1.62333	0.433333	-1.48461	0.0232082
6334	SCN8A	mRNA	3.76	3.45	3.56	1.12	0.82	0.92	3.59	0.953333	-1.48386	6.6484e-18
79802	HHIPL2	mRNA	13.05	9.64	10.68	4.41	3.08	2.22	11.1233	3.23667	-1.48203	2.95251e-05
79649	MAP7D3	mRNA	24.55	26.84	29.37	9.56	7.19	2.56	26.92	6.43667	-1.48106	0.0042403
4326	MMP17	mRNA	4.94	3.65	5.53	1.35	1.36	0.91	4.70667	1.20667	-1.48029	2.33395e-06
167691	LCA5	mRNA	1.94	1.71	2.31	0.59	0.65	0.29	1.98667	0.51	-1.47915	6.07112e-06
171392	ZNF675	mRNA	13.88	17.5	19.3	4.54	4.85	3.63	16.8933	4.34	-1.47732	6.69916e-14
8690	JRKL	mRNA	14.41	14.72	15.29	4.34	4.06	3.21	14.8067	3.87	-1.47708	3.39414e-20
9541	CIR1	mRNA	36.1	40.63	46.2	13.33	13.3	5.28	40.9767	10.6367	-1.47501	1.97945e-08
55355	HJURP	mRNA	52.07	59.54	62.69	14.39	17.99	13.08	58.1	15.1533	-1.47389	7.62426e-21
80055	PGAP1	mRNA	4.87	4.61	5.56	1.62	1.09	1.29	5.01333	1.33333	-1.47264	3.46001e-17
3895	KTN1	mRNA	47.12	47.38	52.89	19.29	11.99	7.3	49.13	12.86	-1.47033	6.95681e-10
239	ALOX12	mRNA	1.02	1.16	1.34	0.33	0.33	0.35	1.17333	0.336667	-1.4702	0.000228452
57554	LRRC7	mRNA	7.01	6.64	6.79	1.88	1.71	1.54	6.81333	1.71	-1.46935	3.29532e-23
79777	ACBD4	mRNA	5.11	4.61	4.99	1.63	1.26	1.4	4.90333	1.43	-1.46733	2.85188e-08
147841	SPC24	mRNA	13.14	17.4	15.66	5.97	3.99	3.56	15.4	4.50667	-1.46453	1.05678e-10
57674	RNF213	mRNA	9.5	6.35	8.35	3.32	1.97	1.79	8.06667	2.36	-1.46391	1.36148e-10
123722	FSD2	mRNA	1.08	0.99	1.1	0.31	0.2	0.31	1.05667	0.273333	-1.46197	1.54958e-05
84733	CBX2	mRNA	3.36	2.57	2.29	0.87	0.65	0.56	2.74	0.693333	-1.46142	6.95445e-07
51062	ATL1	mRNA	1.08	1.2	1.23	0.27	0.19	0.46	1.17	0.306667	-1.46142	0.00410238
199221	DZIP1L	mRNA	2.65	2.55	3.08	1.06	0.73	0.44	2.76	0.743333	-1.46107	3.44281e-06
26146	TRAF3IP1	mRNA	3.39	3.39	3.8	1.2	1.12	0.58	3.52667	0.966667	-1.45917	9.85006e-08
23433	RHOQ	mRNA	13.17	14.09	15.16	4.35	4.62	4.03	14.14	4.33333	-1.45806	6.40051e-21
9139	CBFA2T2	mRNA	10.39	8.97	11.28	3.19	2.25	2.58	10.2133	2.67333	-1.45766	5.48504e-18
79842	ZBTB3	mRNA	1.4	1.67	1.91	0.52	0.38	0.33	1.66	0.41	-1.45694	0.000746192
348654	GEN1	mRNA	6.41	6.77	7.11	1.86	1.9	1.33	6.76333	1.69667	-1.45691	3.26922e-17
23635	SSBP2	mRNA	1.49	1.83	1.64	0.42	0.49	0.49	1.65333	0.466667	-1.45663	0.000895396
163227	ZNF100	mRNA	1.48	1.65	1.93	0.3	0.43	0.62	1.68667	0.45	-1.45352	3.87651e-05
26048	ZNF500	mRNA	2.53	2.27	2.44	0.92	0.72	0.35	2.41333	0.663333	-1.45178	1.65637e-05
54932	EXD3	mRNA	4.25	3.47	3.97	1.12	0.72	1.36	3.89667	1.06667	-1.4493	0.000753628
80321	CEP70	mRNA	17.09	20.82	22.22	6.1	6.37	3.53	20.0433	5.33333	-1.44828	3.83703e-11
57326	PBXIP1	mRNA	7.94	6.89	7.08	2.68	1.87	1.19	7.30333	1.91333	-1.44748	6.78555e-09
18	ABAT	mRNA	2.37	2.17	1.88	0.78	0.36	0.56	2.14	0.566667	-1.44737	2.31632e-06
4035	LRP1	mRNA	4.84	2.56	2.99	1.36	0.84	0.56	3.46333	0.92	-1.44704	5.45844e-07
1513	CTSK	mRNA	2.06	2.31	2.25	0.61	0.7	0.43	2.20667	0.58	-1.44546	0.00100321
26152	ZNF337	mRNA	10.86	11.05	10.72	3.84	3.42	1.95	10.8767	3.07	-1.44382	5.63518e-12
2125	EVPL	mRNA	7.13	5.21	5.92	2.43	1.36	1.07	6.08667	1.62	-1.44332	8.24524e-09
84667	HES7	mRNA	14.03	9.96	13.48	3.64	3.85	3.74	12.49	3.74333	-1.44317	4.7611e-11
7011	TEP1	mRNA	8.59	5.77	6.78	2.71	1.3	1.37	7.04667	1.79333	-1.44229	6.82224e-09
79830	ZMYM1	mRNA	12.67	13.49	16.96	3.75	3.67	3.29	14.3733	3.57	-1.44002	2.08696e-18
55336	FBXL8	mRNA	2.75	2.15	2.52	0.82	0.72	0.45	2.47333	0.663333	-1.43997	0.00147753
442213	PTCHD4	mRNA	1.02	0.9	1.11	0.22	0.32	0.25	1.01	0.263333	-1.43927	0.000490173
57187	THOC2	mRNA	17.98	17.9	21.22	7.05	4.93	3.2	19.0333	5.06	-1.43894	4.0414e-12
112267910	LOC112267910	mRNA	3.05	2.39	2.79	0.84	0.59	0.74	2.74333	0.723333	-1.43869	1.66224e-06
2649	NR6A1	mRNA	3.33	2.41	2.59	1.05	0.65	1.09	2.77667	0.93	-1.43864	1.47061e-09
83933	HDAC10	mRNA	9.32	6.78	8.82	2.11	2.05	2.41	8.30667	2.19	-1.43833	1.26999e-10
55285	RBM41	mRNA	8.23	8.67	9.94	5.05	3.69	3.76	8.94667	4.16667	-1.43765	5.94548e-15
135	ADORA2A	mRNA	1.31	1.79	1.31	0.47	0.26	0.44	1.47	0.39	-1.43742	0.00245028
1663	DDX11	mRNA	48.73	45.6	49.75	15.33	13.15	10.59	48.0267	13.0233	-1.43716	1.3326e-25
101060200	ZNF891	mRNA	2.15	2.23	2.06	0.45	0.78	0.4	2.14667	0.543333	-1.43715	0.00078401
162655	ZNF519	mRNA	1.92	2.48	3.25	0.55	0.64	0.75	2.55	0.646667	-1.43656	4.29012e-09
9147	NEMF	mRNA	8.36	10.35	10.39	3.11	2.71	1.88	9.7	2.56667	-1.43358	6.37082e-13
79767	ELMO3	mRNA	2.28	1.89	2.62	0.6	0.63	0.55	2.26333	0.593333	-1.43248	0.000263889
23467	NPTXR	mRNA	1.86	1.58	1.52	0.51	0.41	0.39	1.65333	0.436667	-1.43131	4.43385e-07
6741	SSB	mRNA	114.32	128.59	132.84	38.24	41.61	20.09	125.25	33.3133	-1.43129	2.13851e-11
26287	ANKRD2	mRNA	34.95	36.97	31.88	11.58	9.67	6.53	34.6	9.26	-1.43073	9.32155e-14
57035	RSRP1	mRNA	20.91	16.24	19.33	6.35	6.06	10.12	18.8267	7.51	-1.42932	2.03741e-13
117854	TRIM6	mRNA	19.2	23.16	24.44	6.35	6.08	5.62	22.2667	6.01667	-1.42902	9.71374e-21
101060684	NBPF26	mRNA	9.35	8.72	10.26	3.09	1.95	2.5	9.44333	2.51333	-1.42869	1.43224e-15
80254	CEP63	mRNA	9.55	11.66	11.1	3.56	2.75	1.74	10.77	2.68333	-1.42782	1.62724e-10
9735	KNTC1	mRNA	19.37	19.06	22.08	5.91	5.93	3.96	20.17	5.26667	-1.42654	1.03911e-18
4008	LMO7	mRNA	16.85	18.59	22.02	5.85	5.41	4.4	19.1533	5.22	-1.42621	5.23361e-19
90007	MIDN	mRNA	13.31	9.28	9.08	3.71	2.3	2.49	10.5567	2.83333	-1.42581	1.84547e-10
6487	ST3GAL3	mRNA	3.98	3.4	3.27	1.04	0.97	0.79	3.55	0.933333	-1.42514	4.49899e-06
116983	ACAP3	mRNA	6.02	4.29	5.31	1.41	1.43	1.44	5.20667	1.42667	-1.42443	2.64674e-10
54799	MBTD1	mRNA	6.66	6.79	7.63	2.29	1.5	1.73	7.02667	1.84	-1.42433	5.6816e-15
54737	MPHOSPH8	mRNA	12.76	14.33	16.54	4.55	4.66	2.43	14.5433	3.88	-1.42397	5.31092e-11
64080	RBKS	mRNA	4.56	4.75	4.91	1.51	1.23	1.08	4.74	1.27333	-1.42389	4.45002e-05
55701	ARHGEF40	mRNA	1.36	1.62	1.57	0.47	0.35	0.32	1.51667	0.38	-1.42353	3.28029e-06
85462	FHDC1	mRNA	1.59	1.54	1.49	0.51	0.28	0.45	1.54	0.413333	-1.42188	6.96686e-07
4925	NUCB2	mRNA	18.62	22.17	25.32	6.91	7.09	3.78	22.0367	5.92667	-1.42021	3.32783e-10
143879	KBTBD3	mRNA	1.1	1.42	1.78	0.51	0.33	0.31	1.43333	0.383333	-1.41843	0.000110317
26469	PTPN18	mRNA	3.88	3.5	3.18	0.91	1.08	0.84	3.52	0.943333	-1.416	1.10691e-07
79848	CSPP1	mRNA	8.63	10	9.88	3	2.61	1.71	9.50333	2.44	-1.41414	2.38864e-13
8425	LTBP4	mRNA	14.26	11.94	15.71	4.49	3.32	3.48	13.97	3.76333	-1.41382	2.10541e-17
23252	OTUD3	mRNA	2.88	3.13	3.69	1.06	0.66	0.82	3.23333	0.846667	-1.41199	3.1041e-10
374393	FAM111B	mRNA	11.9	15.54	14.86	4.04	5.01	2.38	14.1	3.81	-1.41147	1.46135e-09
1031	CDKN2C	mRNA	22.62	22.23	19.1	6.39	5.93	5.05	21.3167	5.79	-1.41035	6.73907e-16
3213	HOXB3	mRNA	5.18	5.37	5.23	1.89	1.11	1.56	5.26	1.52	-1.40967	7.58373e-09
5493	PPL	mRNA	24.22	14.19	12.65	7.76	3.83	2.47	17.02	4.68667	-1.40667	0.016482
3157	HMGCS1	mRNA	79.32	81.71	95.15	21.42	20.52	22.41	85.3933	21.45	-1.40666	1.66129e-27
55959	SULF2	mRNA	25.2	22.43	21.94	10.6	6.67	4.36	23.19	7.21	-1.40644	3.77288e-10
345643	MCIDAS	mRNA	1.82	1.78	1.59	0.69	0.47	0.31	1.73	0.49	-1.40638	0.000713373
22909	FAN1	mRNA	7.02	7.25	7.17	2.26	2.37	2.03	7.14667	2.22	-1.40601	1.53604e-16
55247	NEIL3	mRNA	6.52	7.74	7.41	1.73	1.94	2.28	7.22333	1.98333	-1.40529	1.04036e-09
9742	IFT140	mRNA	4.48	3.62	4.1	1.71	1.28	0.88	4.06667	1.29	-1.40525	1.67534e-07
378108	TRIM74	mRNA	76.04	75.21	80.94	23	21.58	21.08	77.3967	21.8867	-1.40351	1.75356e-33
160851	DGKH	mRNA	5.7	5.06	6.51	2.07	1.32	1.23	5.75667	1.54	-1.40333	2.74849e-14
2027	ENO3	mRNA	2.14	2.37	3.1	0.9	0.6	0.57	2.53667	0.69	-1.40182	0.000999651
9902	MRC2	mRNA	2.65	1.58	2.13	0.84	0.41	0.47	2.12	0.573333	-1.40115	9.59275e-06
7626	ZNF75D	mRNA	2.92	2.67	2.58	1.2	0.85	0.66	2.72333	0.903333	-1.39934	1.37308e-07
29123	ANKRD11	mRNA	17.11	13.72	12.32	5.84	3.05	2.96	14.3833	3.95	-1.39887	7.94444e-10
80313	LRRC27	mRNA	2.74	2.19	3.2	1.02	0.84	0.5	2.71	0.786667	-1.39769	0.000297591
6352	CCL5	mRNA	297.02	270.54	288.56	117.63	69.99	48.29	285.373	78.6367	-1.39708	5.61633e-10
388327	C17orf100	mRNA	4.29	4.13	4.88	1.57	1.19	0.86	4.43333	1.20667	-1.39632	4.91599e-05
26259	FBXW8	mRNA	6.16	6.23	7.2	2.47	1.66	1.4	6.53	1.84333	-1.39259	1.95534e-13
8639	AOC3	mRNA	1.03	0.59	0.85	0.14	0.11	0.38	0.823333	0.21	-1.38996	0.0189161
22864	R3HDM2	mRNA	18.42	14.86	17.1	6.51	4.27	3.53	16.7933	4.77	-1.38867	3.79777e-12
64857	PLEKHG2	mRNA	5.33	3.85	3.69	1.68	1.02	0.82	4.29	1.17333	-1.38802	7.10881e-09
168374	ZNF92	mRNA	11.76	14.78	14.45	3.55	4.31	3.22	13.6633	3.69333	-1.38769	9.27748e-14
343637	RSPO4	mRNA	2.21	1.5	1.19	0.65	0.52	0.21	1.63333	0.46	-1.38767	0.00473009
100996709	LOC100996709	mRNA	4.83	5.36	4.58	0.58	2.07	1.49	4.92333	1.38	-1.38715	0.000179665
5189	PEX1	mRNA	12.44	13.93	15.36	3.88	4.09	2.99	13.91	3.65333	-1.38665	1.22677e-16
375341	C3orf62	mRNA	4.1	3.78	4.56	1.62	0.89	0.92	4.14667	1.14333	-1.38486	1.22284e-07
80318	GKAP1	mRNA	3.62	4.35	6.36	1.07	1.14	1.62	4.77667	1.27667	-1.3833	9.40453e-05
55367	PIDD1	mRNA	9.68	8.3	8.14	2.71	2.23	2.16	8.70667	2.36667	-1.38325	1.28707e-12
9881	TRANK1	mRNA	4.82	3.99	5.02	1.98	1.01	0.84	4.61	1.27667	-1.38242	4.02626e-08
80317	ZKSCAN3	mRNA	2.81	2.31	3.35	0.84	0.84	0.66	2.82333	0.78	-1.38216	8.87134e-08
89782	LMLN	mRNA	2.21	2.2	2.39	0.73	0.7	0.44	2.26667	0.623333	-1.38146	4.58999e-09
54806	AHI1	mRNA	4.25	4.19	4.93	1.46	1.59	1.03	4.45667	1.36	-1.38125	5.89704e-10
393	ARHGAP4	mRNA	2.95	2.25	2.86	0.89	0.71	0.62	2.68667	0.74	-1.38098	4.71475e-06
54465	ETAA1	mRNA	15.69	16.99	16.43	5.06	5.33	3.19	16.37	4.52667	-1.37981	1.22363e-13
1181	CLCN2	mRNA	2.93	2.94	2.29	0.85	0.87	0.62	2.72	0.78	-1.37871	6.58997e-06
7569	ZNF182	mRNA	5.83	5.58	6.82	2.02	1.94	1.08	6.07667	1.68	-1.37865	6.46065e-09
6687	SPG7	mRNA	24.43	22.49	24.21	7.46	6.58	6.37	23.71	6.80333	-1.37776	1.77079e-23
3148	HMGB2	mRNA	91.37	108.1	110.05	31.1	34.04	20.31	103.173	28.4833	-1.37768	1.84909e-14
25766	PRPF40B	mRNA	5.53	4.57	3.89	1.96	1.08	0.96	4.66333	1.33333	-1.37734	1.60291e-06
10868	USP20	mRNA	4.16	3.44	3.72	1.54	0.92	0.64	3.77333	1.03333	-1.37628	7.44256e-07
63027	SLC22A23	mRNA	3.67	2.85	2.94	1.38	0.83	0.74	3.15333	0.983333	-1.37554	2.04507e-07
57337	SENP7	mRNA	9.8	9.84	11.88	3.05	3.37	2.54	10.5067	2.98667	-1.37526	7.24317e-16
120	ADD3	mRNA	17.53	16.83	22.3	4.97	6.09	4.56	18.8867	5.20667	-1.3751	2.57801e-15
116985	ARAP1	mRNA	24.13	19.19	22.52	8.19	5.32	4.9	21.9467	6.13667	-1.37376	5.53807e-14
50861	STMN3	mRNA	1.95	1.9	2.4	0.67	0.46	0.59	2.08333	0.573333	-1.37245	0.000478594
9649	RALGPS1	mRNA	3.36	3.68	2.82	1.02	1.68	1.06	3.28667	1.25333	-1.36944	3.33316e-11
389015	SLC9A4	mRNA	1.41	1.74	2.55	0.46	0.57	0.56	1.9	0.53	-1.36903	9.60214e-05
7175	TPR	mRNA	27.68	27.88	31.43	11.89	7.23	5.29	28.9967	8.13667	-1.36892	1.61358e-10
11200	CHEK2	mRNA	28.84	31.23	37.66	9.42	9.04	8.96	32.5767	9.14	-1.36842	6.6323e-17
375790	AGRN	mRNA	35.46	23.27	23.15	10.57	6.71	5.65	27.2933	7.64333	-1.36821	7.10564e-10
374920	ZSWIM9	mRNA	1.74	1.36	1.47	0.59	0.36	0.36	1.52333	0.436667	-1.36751	0.000206749
340267	COL28A1	mRNA	1.26	1.18	1.58	0.6	0.33	0.23	1.34	0.386667	-1.36717	0.00163459
23031	MAST3	mRNA	2.36	2.01	1.69	0.62	0.61	0.46	2.02	0.563333	-1.36492	5.08085e-07
64167	ERAP2	mRNA	17.37	13.66	15.91	5.06	4.7	4.75	15.6467	4.83667	-1.36307	5.79436e-19
8969	HIST1H2AG	mRNA	7.12	7.89	10.01	2.27	2.05	2.61	8.34	2.31	-1.36296	0.00554181
100289635	ZNF605	mRNA	3.97	4.07	4.29	1.43	1.05	0.96	4.11	1.14667	-1.3629	3.39805e-12
123096	SLC25A29	mRNA	10.29	7.59	9.41	2.9	2.16	1.86	9.09667	2.30667	-1.36281	6.02289e-12
114825	PWWP2A	mRNA	7.4	7.61	8.09	2.4	2.15	1.78	7.7	2.11	-1.36219	1.75625e-13
55608	ANKRD10	mRNA	127.7	138.56	162.84	52.84	45.37	70.27	143.033	56.16	-1.36185	7.70196e-16
102724250	LOC102724250	mRNA	4.24	3.85	4.47	1.4	1.16	1.1	4.18667	1.22	-1.36113	1.54874e-10
27030	MLH3	mRNA	3.73	3.54	4.54	1.07	1.34	1.07	3.93667	1.16	-1.36013	6.11633e-11
79071	ELOVL6	mRNA	28.18	30.54	31	9.85	10.65	6.79	29.9067	9.09667	-1.35783	8.64196e-18
83439	TCF7L1	mRNA	5.53	3.75	4.03	1.42	1.08	1.32	4.43667	1.27333	-1.35781	1.31099e-06
84445	LZTS2	mRNA	23.46	16.37	17.2	7.25	4.53	4.21	19.01	5.33	-1.3578	1.00313e-09
255043	TMEM86B	mRNA	1.34	0.97	1.42	0.53	0.23	0.27	1.24333	0.343333	-1.35744	0.0319123
10614	HEXIM1	mRNA	14.84	14.01	13.6	5.28	3.52	3.14	14.15	3.98	-1.35636	3.03214e-14
5021	OXTR	mRNA	1.09	0.85	1.19	0.4	0.32	0.17	1.04333	0.296667	-1.35403	0.00210408
9013	TAF1C	mRNA	11.4	9.13	9.67	3.5	2.3	2.84	10.0667	2.88	-1.35283	4.15536e-12
55809	TRERF1	mRNA	4.21	3.45	3.21	1.45	0.88	0.71	3.62333	1.01333	-1.35248	2.65457e-08
64062	RBM26	mRNA	15.14	12.92	15.48	5.05	4.23	4.57	14.5133	4.61667	-1.35209	1.86076e-21
124056	NOXO1	mRNA	1.42	0.82	1.03	0.39	0.15	0.4	1.09	0.313333	-1.35062	0.00485559
89839	ARHGAP11B	mRNA	3.66	3.87	3.67	1.3	0.59	1.27	3.73333	1.05333	-1.34986	0.000554583
7060	THBS4	mRNA	4.5	4.12	4.88	1.43	1.27	1.2	4.5	1.3	-1.3491	7.14355e-09
8714	ABCC3	mRNA	6.36	4.7	5.6	3.09	2.18	2.41	5.55333	2.56	-1.34896	5.50667e-10
23086	EXPH5	mRNA	7.44	8.3	10.57	2.23	2.38	2.62	8.77	2.41	-1.34788	2.82028e-14
6502	SKP2	mRNA	43.54	52.61	47.41	13.55	12.87	11.03	47.8533	12.4833	-1.34558	2.43969e-24
254048	UBN2	mRNA	5.56	5.13	5.94	1.96	1.18	1.34	5.54333	1.49333	-1.3452	7.06593e-15
388963	C2orf81	mRNA	3.66	3.36	2.94	1.24	0.94	0.74	3.32	0.973333	-1.34495	5.88713e-05
2151	F2RL2	mRNA	2.13	3.17	3.34	0.68	0.87	0.88	2.88	0.81	-1.34312	1.53792e-05
10451	VAV3	mRNA	10.28	11.44	11.4	3.72	3.31	2.19	11.04	3.07333	-1.34244	7.00545e-12
9658	ZNF516	mRNA	3.58	2.42	2.83	1.23	0.54	0.67	2.94333	0.813333	-1.3421	1.95486e-06
64411	ARAP3	mRNA	9.87	7.84	7.95	3.4	2.22	1.57	8.55333	2.39667	-1.34076	6.66812e-09
374618	TEX9	mRNA	0.85	1.05	1.28	0.18	0.28	0.35	1.06	0.27	-1.34031	0.0149772
268	AMH	mRNA	1.01	1.09	1.28	0.32	0.39	0.25	1.12667	0.32	-1.33986	0.0281053
9648	GCC2	mRNA	7.86	9.06	9.78	3.42	2.51	1.66	8.9	2.53	-1.33931	3.41476e-10
120863	DEPDC4	mRNA	2.79	3.33	3.18	0.52	1.94	0.76	3.1	1.07333	-1.33846	0.00493649
3833	KIFC1	mRNA	33.49	34.63	30.87	11.67	8.33	8.54	32.9967	9.51333	-1.33713	2.776e-19
5727	PTCH1	mRNA	3.59	2.79	2.52	1.02	0.71	0.85	2.96667	0.86	-1.33645	4.55097e-09
10384	BTN3A3	mRNA	9.64	10.4	15.95	3.63	3.78	3.11	11.9967	3.50667	-1.33634	2.91174e-09
8218	CLTCL1	mRNA	0.97	1.38	1.21	0.25	0.34	0.24	1.18667	0.276667	-1.33606	0.000429789
10157	AASS	mRNA	5.74	6.14	8.03	1.72	1.99	1.95	6.63667	1.88667	-1.33542	7.84719e-12
26149	ZNF658	mRNA	6.13	6.25	5.35	2.02	2.16	1.03	5.91	1.73667	-1.33521	4.42664e-08
23178	PASK	mRNA	4.87	5.11	4.86	1.93	0.92	1.26	4.94667	1.37	-1.33264	3.33677e-08
133686	NADK2	mRNA	5.97	7.51	7.83	2.03	2.32	1.62	7.10333	1.99	-1.33176	3.06839e-10
10111	RAD50	mRNA	26.95	30.03	32.21	11.15	8.47	5.95	29.73	8.52333	-1.33057	3.10744e-13
80737	VWA7	mRNA	2.58	1.02	1.89	0.83	0.52	0.3	1.83	0.55	-1.32898	0.00133456
286205	SCAI	mRNA	2.24	2.51	3.41	0.77	0.86	0.81	2.72	0.813333	-1.32834	1.98994e-10
9666	DZIP3	mRNA	8.56	9.4	10.76	3.12	3.23	1.8	9.57333	2.71667	-1.32764	1.44707e-10
8398	PLA2G6	mRNA	4.66	3.17	4.07	1.19	0.95	1.08	3.96667	1.07333	-1.32743	1.41098e-06
5332	PLCB4	mRNA	4.57	5.29	5.18	1.69	1.3	1.16	5.01333	1.38333	-1.32737	2.37638e-11
51742	ARID4B	mRNA	17.99	17.64	19.24	5.93	4.51	4.31	18.29	4.91667	-1.32723	2.57078e-21
8645	KCNK5	mRNA	1.96	1.64	1.46	0.6	0.58	0.37	1.68667	0.516667	-1.3272	0.000417458
54681	P4HTM	mRNA	6.03	5.01	6.17	1.69	1.98	1.36	5.73667	1.67667	-1.32707	4.97681e-07
51533	PHF7	mRNA	4.41	4.95	4.75	1.52	1.59	1.36	4.70333	1.49	-1.32631	7.90191e-07
2774	GNAL	mRNA	1.22	0.86	1.17	0.26	0.34	0.33	1.08333	0.31	-1.32546	0.00034019
54885	TBC1D8B	mRNA	3.96	3.6	4.95	1.65	1.81	1.45	4.17	1.63667	-1.32524	3.94768e-09
83983	TSSK6	mRNA	1.53	1.27	1.79	0.42	0.45	0.44	1.53	0.436667	-1.32506	0.0269516
2196	FAT2	mRNA	23.19	14.66	14.81	7.2	4.29	3.73	17.5533	5.07333	-1.32375	1.04285e-08
55749	CCAR1	mRNA	20.76	21.48	21.08	8.09	6.13	4.04	21.1067	6.08667	-1.32328	7.99869e-12
80216	ALPK1	mRNA	5.64	6.28	7.65	2.23	1.77	1.67	6.52333	1.89	-1.32261	8.31235e-12
150468	CKAP2L	mRNA	21.4	24.77	26.13	7.92	8.06	4.65	24.1	6.87667	-1.32248	6.73886e-12
10142	AKAP9	mRNA	16.76	18.21	19.47	6.77	4.48	3.48	18.1467	4.91	-1.32234	1.76841e-12
5883	RAD9A	mRNA	9.04	7.29	7.33	2.34	2.56	2.14	7.88667	2.34667	-1.32163	8.89595e-09
23218	NBEAL2	mRNA	8.44	5.54	5.78	2.47	1.67	1.42	6.58667	1.85333	-1.32155	4.91394e-08
389903	CSAG3	mRNA	56.62	64.55	70.28	22.69	27.27	16.67	63.8167	22.21	-1.32143	2.74702e-15
9545	RAB3D	mRNA	4.86	4.65	4.36	1.41	1.38	1.19	4.62333	1.32667	-1.32074	1.26536e-10
554282	FAM72C	mRNA	7.04	8.08	11.64	2.3	2.54	2.78	8.92	2.54	-1.31968	2.1641e-07
64848	YTHDC2	mRNA	13.12	14.59	14	4.87	4.26	2.94	13.9033	4.02333	-1.31918	8.32014e-15
57473	ZNF512B	mRNA	7.65	5.6	5.25	2.49	1.48	1.55	6.16667	1.84	-1.31798	5.15871e-09
63908	NAPB	mRNA	5.56	5.18	6.48	1.99	1.47	1.48	5.74	1.64667	-1.31697	3.11626e-10
4038	LRP4	mRNA	3.21	2.33	2.51	1.12	0.6	0.62	2.68333	0.78	-1.31644	3.35937e-07
6621	SNAPC4	mRNA	9.45	8.68	8.29	3.4	2.1	1.88	8.80667	2.46	-1.3155	6.83482e-10
8233	ZRSR2	mRNA	9.05	8.73	8.32	4.8	2.25	0.89	8.7	2.64667	-1.31497	0.000666243
54841	BIVM	mRNA	12.57	14.35	14.49	4.41	3.93	3.47	13.8033	3.93667	-1.31443	2.10047e-17
79784	MYH14	mRNA	2.07	1.48	1.53	0.81	0.3	0.38	1.69333	0.496667	-1.31294	0.000137609
116143	WDR92	mRNA	5.07	6.19	7.06	1.91	1.71	1.52	6.10667	1.71333	-1.3127	2.71263e-07
23768	FLRT2	mRNA	4.16	3.84	4.08	1.32	1.12	1.14	4.02667	1.19333	-1.31164	4.95844e-15
285753	CEP57L1	mRNA	11.1	14.38	14.23	3.73	4.16	2.74	13.2367	3.54333	-1.31107	2.64586e-11
7942	TFEB	mRNA	2.1	1.18	0.95	0.32	0.4	0.51	1.41	0.41	-1.31074	0.0162599
91603	ZNF830	mRNA	12.53	13.45	14.55	5.43	3.96	2.38	13.51	3.92333	-1.31026	1.9812e-07
57449	PLEKHG5	mRNA	4.67	3.05	3.56	1.48	1.01	0.77	3.76	1.08667	-1.30971	1.35498e-06
10112	KIF20A	mRNA	47.09	57.25	60.73	17.88	17.08	13.04	55.0233	16	-1.30903	1.50107e-17
7681	MKRN3	mRNA	13.13	13.13	12.16	4.28	3.33	3.5	12.8067	3.70333	-1.30762	3.39588e-14
79774	GRTP1	mRNA	11.05	9.43	10.28	3.19	2.84	2.79	10.2533	2.94	-1.30661	6.73432e-10
55790	CSGALNACT1	mRNA	1.51	1.78	1.66	0.56	0.43	0.41	1.65	0.466667	-1.30659	0.000162118
134637	ADAT2	mRNA	4.92	6.35	5.56	2.01	2.14	2.08	5.61	2.07667	-1.30409	1.34034e-16
9672	SDC3	mRNA	2.42	1.83	2.13	0.91	0.43	0.51	2.12667	0.616667	-1.30324	2.29278e-05
51265	CDKL3	mRNA	1.31	1.43	1.72	0.38	0.53	0.48	1.48667	0.463333	-1.30318	0.00461471
7581	ZNF33A	mRNA	11.05	11.16	11.45	4.08	3.11	2.59	11.22	3.26	-1.30302	5.65191e-16
7292	TNFSF4	mRNA	1.04	1.5	1.53	0.62	0.37	0.52	1.35667	0.503333	-1.30144	0.000109567
146439	BICDL2	mRNA	2.42	2.56	2.82	0.91	0.72	0.65	2.6	0.76	-1.30138	0.000686908
3187	HNRNPH1	mRNA	182.52	185.07	193.09	69.86	66.08	51.8	186.893	62.58	-1.30125	2.07672e-23
7072	TIA1	mRNA	12.64	14.84	14.22	6.35	5.7	7.46	13.9	6.50333	-1.30121	4.04413e-20
285141	ERICH2	mRNA	4.2	4.92	4.61	1.46	1.58	1.06	4.57667	1.36667	-1.2998	0.000569628
160857	CCDC122	mRNA	1.58	2.94	3.16	0.94	0.64	0.88	2.56	0.82	-1.29934	0.0031384
9563	H6PD	mRNA	3.64	2.51	2.62	1.2	0.69	0.66	2.92333	0.85	-1.29903	6.13263e-07
26586	CKAP2	mRNA	65.11	73.92	80.1	21.6	24.06	18.26	73.0433	21.3067	-1.29862	6.84166e-19
55806	HR	mRNA	6.53	3.78	3.33	1.84	0.99	1.22	4.54667	1.35	-1.29858	1.72257e-05
7162	TPBG	mRNA	56.24	47.2	48.55	18.04	14.17	11.98	50.6633	14.73	-1.29841	1.74207e-17
57719	ANO8	mRNA	3.08	2.65	3.26	1.14	0.79	0.67	2.99667	0.866667	-1.29677	1.74877e-07
24146	CLDN15	mRNA	6.04	4.45	5.19	1.59	1.28	1.55	5.22667	1.47333	-1.29583	6.31811e-06
79816	TLE6	mRNA	2.74	1.82	2.91	0.87	0.43	0.87	2.49	0.723333	-1.29556	0.00238152
60312	AFAP1	mRNA	16.26	10.87	11.68	5.52	3.27	2.67	12.9367	3.82	-1.29454	3.15917e-08
64132	XYLT2	mRNA	11.94	9.72	10.26	4.31	2.88	2.19	10.64	3.12667	-1.29359	3.09721e-09
7127	TNFAIP2	mRNA	29.19	20.69	24.99	12.11	6.16	4.26	24.9567	7.51	-1.29228	0.00762157
5154	PDGFA	mRNA	10.21	9.97	10.44	3.6	2.73	2.38	10.2067	2.90333	-1.29217	2.37556e-10
728841	NBPF8	mRNA	11.39	11.45	13.14	4.42	2.94	3.2	11.9933	3.52	-1.29201	1.41387e-15
29923	HILPDA	mRNA	64.98	39.33	39.4	14.73	14.1	13.05	47.9033	13.96	-1.29155	1.91958e-09
286827	TRIM59	mRNA	20.2	23.05	25.06	7.43	6.91	5.69	22.77	6.67667	-1.29073	5.12705e-18
64109	CRLF2	mRNA	5.75	5.68	7.53	1.73	1.61	2.21	6.32	1.85	-1.29061	1.1129e-05
11083	DIDO1	mRNA	25.2	21.63	22.81	7.8	5.68	4.9	23.2133	6.12667	-1.28963	3.46119e-17
9400	RECQL5	mRNA	7.18	6.78	8.01	3.02	1.79	1.56	7.32333	2.12333	-1.28947	5.38829e-08
94104	PAXBP1	mRNA	13.68	15.49	17.19	4.94	4.61	4.24	15.4533	4.59667	-1.28931	9.17088e-17
5893	RAD52	mRNA	3.13	3.32	4.35	1.94	1.34	0.95	3.6	1.41	-1.28835	5.72151e-06
221322	TBC1D32	mRNA	2.66	2.48	3.35	0.78	0.85	0.65	2.83	0.76	-1.2873	2.85287e-07
84223	IQCG	mRNA	4.71	4.97	4.37	1.99	1.6	0.78	4.68333	1.45667	-1.28675	1.81124e-05
80174	DBF4B	mRNA	8.45	7.41	7.86	2.75	2.36	2.16	7.90667	2.42333	-1.28585	3.98085e-13
27031	NPHP3	mRNA	5.03	4.63	5.26	1.68	1.3	1.4	4.97333	1.46	-1.28501	5.04824e-12
100310812	SPDYE2B	mRNA	1.62	1.46	2.55	0.48	0.47	0.75	1.87667	0.566667	-1.28489	0.000218718
9126	SMC3	mRNA	39.67	47.22	46.76	17.94	13.55	8.16	44.55	13.2167	-1.28449	1.43075e-09
57537	SORCS2	mRNA	2.7	2.25	1.82	0.8	0.61	0.54	2.25667	0.65	-1.28345	1.70106e-06
29062	WDR91	mRNA	4.11	4.83	4.59	1.71	1.09	1.21	4.51	1.33667	-1.28293	1.49628e-08
8148	TAF15	mRNA	54.32	53.94	56.33	21.1	16.16	11.48	54.8633	16.2467	-1.28286	5.28614e-13
11188	NISCH	mRNA	22.05	16.62	18.49	9.68	6.37	6.29	19.0533	7.44667	-1.28109	4.74147e-10
55900	ZNF302	mRNA	6.41	6.9	7.5	2.2	2	1.89	6.93667	2.03	-1.28043	1.07088e-09
126282	TNFAIP8L1	mRNA	10.7	9.12	8.27	3.69	2.39	2.24	9.36333	2.77333	-1.27928	6.83556e-10
8458	TTF2	mRNA	23.77	26.39	26.69	10.42	7.98	6.01	25.6167	8.13667	-1.27756	1.7695e-15
63827	BCAN	mRNA	2.31	1.71	2.32	0.97	0.67	0.19	2.11333	0.61	-1.27652	0.00408567
64135	IFIH1	mRNA	33.7	29.62	32.46	12.79	9.67	6.11	31.9267	9.52333	-1.27542	3.86153e-10
7675	ZNF121	mRNA	13.2	11.49	15.05	4.84	2.37	4.65	13.2467	3.95333	-1.27492	1.18427e-06
55026	TMEM255A	mRNA	8.59	9.68	12.69	2.84	3.33	3.01	10.32	3.06	-1.27407	6.08283e-10
84902	CEP89	mRNA	4.48	3.99	4.54	1.4	1.38	1.2	4.33667	1.32667	-1.27307	1.94051e-07
140701	ABHD16B	mRNA	5.18	5.14	4.15	1.9	1.43	0.97	4.82333	1.43333	-1.27306	6.85885e-05
113451	AZIN2	mRNA	4.56	4.56	4.09	1.55	1.07	1.67	4.40333	1.43	-1.27205	1.93704e-05
150737	TTC30B	mRNA	2.49	2.5	3.1	1.05	0.76	0.61	2.69667	0.806667	-1.27033	0.00014286
79888	LPCAT1	mRNA	26.17	21.38	22.12	8.06	6.81	5.7	23.2233	6.85667	-1.27008	5.19015e-16
8527	DGKD	mRNA	14.98	11.16	12.17	5.39	2.73	2.83	12.77	3.65	-1.26856	4.75167e-08
1307	COL16A1	mRNA	1.65	1.54	1.68	0.66	0.34	0.47	1.62333	0.49	-1.26837	0.000263204
122616	CLBA1	mRNA	5.54	6.14	5.38	2.63	1.46	1.18	5.68667	1.75667	-1.26803	2.02256e-05
168507	PKD1L1	mRNA	1.29	1.58	1.43	0.4	0.41	0.46	1.43333	0.423333	-1.26738	6.78049e-10
10521	DDX17	mRNA	63.07	55.58	60.34	21.04	15.74	16.59	59.6633	17.79	-1.26627	7.06272e-22
22998	LIMCH1	mRNA	51.19	44.86	54.56	17.65	16.32	10.83	50.2033	14.9333	-1.26616	4.43555e-14
9344	TAOK2	mRNA	9.25	7.59	7.05	3.46	1.75	2.05	7.96333	2.42	-1.26556	5.64726e-08
100996741	100996741	mRNA	3.99	3.65	3.74	1.39	1.12	0.91	3.79333	1.14	-1.26351	3.26036e-07
1196	CLK2	mRNA	20.34	18.82	20.81	7.01	5.46	5.15	19.99	5.87333	-1.26325	2.17846e-14
23354	HAUS5	mRNA	5.63	5.55	5.68	1.95	1.72	1.35	5.62	1.67333	-1.26308	8.69369e-11
6405	SEMA3F	mRNA	3.79	1.74	1.91	0.96	0.6	0.74	2.48	0.766667	-1.26246	0.00113976
5013	OTX1	mRNA	1.9	2.26	2.84	0.97	0.76	0.37	2.33333	0.7	-1.26209	0.000912508
195828	ZNF367	mRNA	11.48	12.71	10.97	3.33	3.92	3.22	11.72	3.49	-1.2608	1.52106e-13
256643	BCLAF3	mRNA	2.6	2.53	2.91	1.55	0.73	0.63	2.68	0.97	-1.26042	7.87757e-08
23047	PDS5B	mRNA	7.83	8.06	8.68	3.16	2.48	1.72	8.19	2.45333	-1.25937	1.23432e-11
10199	MPHOSPH10	mRNA	18.08	19.76	19.93	7.14	6.97	3.29	19.2567	5.8	-1.25788	8.72797e-08
27158	NDOR1	mRNA	9.94	9.65	8.56	3.85	2.61	2.34	9.38333	2.93333	-1.25688	9.62369e-12
56252	YLPM1	mRNA	10.74	8.25	7.32	3.55	2.23	2.18	8.77	2.65333	-1.25609	2.35732e-09
10630	PDPN	mRNA	15.88	13.61	12.44	4.33	4.47	3.76	13.9767	4.18667	-1.25486	2.29582e-12
84614	ZBTB37	mRNA	1.42	1.49	1.83	1.1	0.7	0.52	1.58	0.773333	-1.25468	7.54891e-09
79677	SMC6	mRNA	10.95	12.65	14.35	4.69	3.95	2.65	12.65	3.76333	-1.25395	9.72535e-11
90987	ZNF251	mRNA	9.95	8.43	9.44	3.23	2.56	2.05	9.27333	2.61333	-1.25365	1.97164e-09
728294	D2HGDH	mRNA	5.17	3.91	4.22	1.34	1.39	1.62	4.43333	1.45	-1.25291	1.89643e-05
65110	UPF3A	mRNA	19.5	21.78	21.11	8.43	7.26	6.19	20.7967	7.29333	-1.25141	7.46794e-13
283450	HECTD4	mRNA	2.41	1.77	2.24	0.81	0.5	0.63	2.14	0.646667	-1.25111	3.05294e-09
389677	RBM12B	mRNA	6.24	5.46	6.91	2.06	2.05	1.88	6.20333	1.99667	-1.25072	9.77187e-15
1742	DLG4	mRNA	9.92	7.24	8.61	2.94	2.27	2.51	8.59	2.57333	-1.25038	2.78268e-09
79969	ATAT1	mRNA	27.21	25.07	28.65	10.46	7.76	10.83	26.9767	9.68333	-1.25031	1.00516e-13
164091	PAQR7	mRNA	18.25	16.34	17.44	7.56	4.95	3.68	17.3433	5.39667	-1.24896	3.01391e-09
10559	SLC35A1	mRNA	11.06	12.53	13.45	4.51	3.65	3.04	12.3467	3.73333	-1.24867	1.09499e-09
23366	KIAA0895	mRNA	10.76	11.65	12.7	3.8	3.6	3.14	11.7033	3.51333	-1.24831	1.6597e-15
56895	AGPAT4	mRNA	1.89	1.55	2.25	0.55	0.69	0.47	1.89667	0.57	-1.24469	1.16417e-06
10743	RAI1	mRNA	10.37	6.73	5.79	3.45	1.83	1.74	7.63	2.34	-1.24369	3.65497e-06
23524	SRRM2	mRNA	55.11	38.76	40.34	19.34	11.3	11.94	44.7367	14.1933	-1.24344	3.00166e-10
145957	NRG4	mRNA	1.95	1.76	2.37	0.5	1.31	1.82	2.02667	1.21	-1.24189	1.18721e-05
140688	NOL4L	mRNA	3.01	2.51	2.99	1.1	0.74	1.09	2.83667	0.976667	-1.24114	6.36293e-08
400673	VMAC	mRNA	1.39	1.44	1.3	0.44	0.57	0.24	1.37667	0.416667	-1.2408	0.0357479
85457	CIPC	mRNA	6.36	6.03	6.47	2.49	1.67	1.58	6.28667	1.91333	-1.24029	5.50667e-10
57691	KIAA1586	mRNA	5.97	7.01	7.89	2.15	2.3	1.92	6.95667	2.12333	-1.24025	5.57228e-09
123169	LEO1	mRNA	22.49	24.4	24.96	9.76	8.37	3.91	23.95	7.34667	-1.23527	6.77977e-07
84775	ZNF607	mRNA	3.41	2.83	3.1	1.14	0.7	0.86	3.11333	0.9	-1.23527	2.21515e-06
80705	TSGA10	mRNA	1.01	0.91	1.15	0.37	0.19	0.34	1.02333	0.3	-1.23409	0.0020545
200895	DHFR2	mRNA	4.2	4.37	4.07	1.55	1.32	1.02	4.21333	1.29667	-1.23408	4.58001e-08
23067	SETD1B	mRNA	3.18	2.12	2.46	1.13	0.66	0.58	2.58667	0.79	-1.23376	3.21765e-06
83849	SYT15	mRNA	2.78	2.23	2.66	0.71	0.68	0.5	2.55667	0.63	-1.23345	9.6943e-07
63826	SRR	mRNA	5.04	5.7	5.92	2.3	2.1	1.66	5.55333	2.02	-1.23244	1.74808e-08
8303	SNN	mRNA	7.71	7.43	6.49	2.77	2.07	1.75	7.21	2.19667	-1.23227	3.46964e-09
5361	PLXNA1	mRNA	12.21	7.56	7.39	3.98	2.41	1.94	9.05333	2.77667	-1.23189	1.30135e-06
10312	TCIRG1	mRNA	12.5	11.26	10.48	4.79	4.14	3.51	11.4133	4.14667	-1.23128	1.66764e-13
54535	CCHCR1	mRNA	32.31	29.62	32.29	12.42	10.71	5.86	31.4067	9.66333	-1.23093	9.04231e-09
84939	MUM1	mRNA	7.09	6.48	6.99	2.8	1.99	2.04	6.85333	2.27667	-1.23056	2.72176e-10
6617	SNAPC1	mRNA	29.55	35.93	38.85	10.28	11.94	9.52	34.7767	10.58	-1.23026	3.91837e-14
7436	VLDLR	mRNA	5.69	4.19	4.43	1.86	1.24	0.99	4.77	1.36333	-1.22899	3.06777e-07
100505573	INAFM2	mRNA	16.81	14.99	12.04	6.24	4.67	2.59	14.6133	4.5	-1.22894	1.57304e-06
10610	ST6GALNAC2	mRNA	38.16	32.35	34.69	12.37	11.53	9.5	35.0667	11.1333	-1.2284	2.0686e-15
4144	MAT2A	mRNA	74.87	83.11	72.59	26.14	22.02	22.4	76.8567	23.52	-1.22708	2.61052e-23
64332	NFKBIZ	mRNA	8.56	7.15	10.08	4.03	2.01	1.83	8.59667	2.62333	-1.2259	2.78541e-06
80004	ESRP2	mRNA	24.37	20.08	16.15	7.87	5.76	4.31	20.2	5.98	-1.22567	1.83106e-11
100820829	MYZAP	mRNA	1.76	1.87	2.89	0.76	0.87	0.38	2.17333	0.67	-1.22553	0.00412475
11044	TENT4A	mRNA	16.24	14.42	12.49	5.56	4.09	3.54	14.3833	4.39667	-1.22547	2.182e-11
9662	CEP135	mRNA	3.56	3.94	3.75	1.66	0.91	0.89	3.75	1.15333	-1.22515	1.70829e-07
672	BRCA1	mRNA	11.15	13.62	15.54	4.71	4.75	2.89	13.4367	4.11667	-1.2251	1.51922e-10
11190	CEP250	mRNA	14.96	12.93	13.76	6.01	3.07	2.5	13.8833	3.86	-1.22487	4.58614e-07
84318	CCDC77	mRNA	10.59	13.69	15.56	4.5	5.2	2.57	13.28	4.09	-1.22459	1.05911e-06
2049	EPHB3	mRNA	2.17	1.03	1.04	0.6	0.41	0.3	1.41333	0.436667	-1.22453	0.00520052
58500	ZNF250	mRNA	2.75	2.47	2.96	1.13	0.96	0.46	2.72667	0.85	-1.22341	4.91575e-05
55635	DEPDC1	mRNA	20.72	23.35	25.77	7.39	7.69	6.79	23.28	7.29	-1.22299	1.92863e-18
6091	ROBO1	mRNA	1.78	1.46	1.35	0.69	0.37	0.38	1.53	0.48	-1.22045	2.2894e-05
64172	OSGEPL1	mRNA	7.52	9.18	8.14	2.95	2.54	2.18	8.28	2.55667	-1.2199	4.11531e-08
51585	PCF11	mRNA	8.96	8.59	9.56	3.56	1.97	2.87	9.03667	2.8	-1.21945	6.30292e-10
24149	ZNF318	mRNA	10.18	8.02	10.91	3.9	2.66	2.43	9.70333	2.99667	-1.21905	7.70404e-11
4335	MNT	mRNA	7.99	6.24	6.68	2.91	1.69	2.09	6.97	2.23	-1.21873	5.01493e-08
642819	ZNF487	mRNA	2.35	2.08	2.06	0.89	0.8	0.35	2.16333	0.68	-1.21733	0.00364647
7568	ZNF20	mRNA	3.22	3.62	4.33	0.9	1.53	0.99	3.72333	1.14	-1.21699	3.75818e-05
472	ATM	mRNA	8.49	8.07	9.17	3.16	3.22	2.47	8.57667	2.95	-1.21675	5.31693e-14
54762	GRAMD1C	mRNA	8.21	9.04	9.58	2.7	3.32	2.27	8.94333	2.76333	-1.21633	1.64362e-10
117608	ZNF354B	mRNA	9.4	8.8	9.76	3.37	3.74	3.04	9.32	3.38333	-1.2161	9.56643e-11
388228	SBK1	mRNA	2.38	1.71	1.87	0.79	0.62	0.43	1.98667	0.613333	-1.2157	5.38399e-05
57101	ANO2	mRNA	2.93	3.03	3.39	1.14	1.11	0.72	3.11667	0.99	-1.21552	5.18748e-05
2803	GOLGA4	mRNA	26.2	29.74	34.4	13.26	8.09	6.57	30.1133	9.30667	-1.21504	4.48949e-09
3696	ITGB8	mRNA	11.9	10.1	10.82	4.21	3.16	2.46	10.94	3.27667	-1.21437	5.46622e-12
8675	STX16	mRNA	31.26	29.71	32.99	12.1	9.28	7.84	31.32	9.74	-1.21385	4.63715e-15
26054	SENP6	mRNA	15.72	15.62	14.56	5.21	4.97	3.52	15.3	4.56667	-1.21383	7.6324e-14
51575	ESF1	mRNA	15.51	20.65	23.51	7.74	6.63	4.02	19.89	6.13	-1.2136	6.60007e-08
55160	ARHGEF10L	mRNA	1.91	1.47	1.66	0.93	0.38	0.31	1.68	0.54	-1.21309	0.0026986
219749	ZNF25	mRNA	2.75	2.6	2.67	0.87	0.71	0.88	2.67333	0.82	-1.21127	1.4414e-06
386724	AMIGO3	mRNA	2.08	1.68	1.88	0.72	0.31	0.71	1.88	0.58	-1.20986	0.00218646
145282	MIPOL1	mRNA	2.19	2.5	2.88	0.73	0.82	0.66	2.52333	0.736667	-1.20958	1.12445e-05
79877	DCAKD	mRNA	19.99	22.23	22.02	8.25	7.42	5.4	21.4133	7.02333	-1.20945	6.97195e-13
22862	FNDC3A	mRNA	46.01	41.91	46.81	15.85	14.26	11.46	44.91	13.8567	-1.20921	6.34614e-20
5190	PEX6	mRNA	4.78	3.34	4.71	1.73	1.07	1.12	4.27667	1.30667	-1.20877	2.94038e-06
5116	PCNT	mRNA	4.9	3.85	4.17	1.67	1.1	1.13	4.30667	1.3	-1.20757	3.77194e-10
4664	NAB1	mRNA	21.63	19.53	20.2	7.26	6.12	5.79	20.4533	6.39	-1.2074	1.47527e-18
984	CDK11B	mRNA	20.91	20.36	20.71	10.15	6.57	3.16	20.66	6.62667	-1.20698	2.47162e-05
643836	ZFP62	mRNA	20.6	20.43	23.06	9.17	6.92	5.17	21.3633	7.08667	-1.20579	5.56381e-12
79754	ASB13	mRNA	10.84	11.54	10.9	4.86	3.26	2.29	11.0933	3.47	-1.20576	1.24903e-07
5099	PCDH7	mRNA	4.47	4.29	3.19	1.74	1.39	0.84	3.98333	1.32333	-1.2057	5.68461e-08
415117	STX19	mRNA	3.92	4.99	6.39	1.74	2.06	1.46	5.1	1.75333	-1.20503	0.000421319
83660	TLN2	mRNA	2.25	2.25	2.48	0.95	0.55	0.66	2.32667	0.72	-1.20501	5.5717e-09
128710	SLX4IP	mRNA	4.92	4.83	6.02	1.92	1.49	1.44	5.25667	1.61667	-1.2048	8.30723e-11
23283	CSTF2T	mRNA	9.26	11.03	11.17	4.19	3.3	2.33	10.4867	3.27333	-1.20456	1.2853e-09
79813	EHMT1	mRNA	14.05	12.15	10.61	4.96	3.37	2.62	12.27	3.65	-1.20235	7.74431e-08
6038	RNASE4	mRNA	11.18	12.34	11.3	3.36	3.92	4.06	11.6067	3.78	-1.20229	3.99655e-08
93129	ORAI3	mRNA	27.73	19.49	18.53	10.16	6.51	4.05	21.9167	6.90667	-1.20158	8.65328e-06
5998	RGS3	mRNA	4.88	2.98	3.39	1.33	1.07	1.41	3.75	1.27	-1.20105	0.000329878
1962	EHHADH	mRNA	2.71	3.57	4.61	1.32	1.24	0.82	3.63	1.12667	-1.20085	2.3731e-05
55526	DHTKD1	mRNA	34.2	36.01	35.78	11.92	11.08	10.03	35.33	11.01	-1.19978	2.40495e-25
474170	LRRC37A2	mRNA	5.34	5.21	6.04	2.11	1.53	1.45	5.53	1.69667	-1.19958	4.48973e-10
148206	ZNF714	mRNA	4.63	5.7	6.19	1.82	1.58	1.74	5.50667	1.71333	-1.19944	2.34933e-12
4041	LRP5	mRNA	14.66	10.99	10.24	5.18	3.54	2.46	11.9633	3.72667	-1.19939	6.18582e-07
11107	PRDM5	mRNA	1.9	2.57	1.82	0.97	1.19	0.75	2.09667	0.97	-1.19929	0.000205476
7586	ZKSCAN1	mRNA	7.53	6.64	9.53	2.85	2.43	2.07	7.9	2.45	-1.19919	4.96336e-12
84456	L3MBTL3	mRNA	2.18	2.05	2.57	0.73	0.9	0.5	2.26667	0.71	-1.19708	4.79841e-05
113791	PIK3IP1	mRNA	1.55	0.83	1.13	0.52	0.35	0.22	1.17	0.363333	-1.19705	0.0304534
114803	MYSM1	mRNA	9.88	9.79	10.45	3.68	2.8	2.99	10.04	3.15667	-1.19677	7.17681e-17
53373	TPCN1	mRNA	5.72	5.07	5.6	1.81	1.58	1.55	5.46333	1.64667	-1.19338	6.5584e-11
158234	TRMT10B	mRNA	5.24	5.24	6.39	1.85	2.4	2.26	5.62333	2.17	-1.19321	1.79733e-08
1591	CYP24A1	mRNA	0.76	1.64	3.71	0.78	0.42	0.77	2.03667	0.656667	-1.19181	0.025441
7637	ZNF84	mRNA	7.9	7.73	9.22	2.88	2.56	2.36	8.28333	2.6	-1.1917	2.60503e-15
6595	SMARCA2	mRNA	7.26	8.18	11.24	2.46	2.57	1.7	8.89333	2.24333	-1.19026	9.72535e-11
283232	TMEM80	mRNA	7.41	6.53	6.03	2.65	1.59	2.24	6.65667	2.16	-1.19014	6.09524e-05
114987	WDR31	mRNA	1.12	1.43	1.66	0.49	0.47	0.35	1.40333	0.436667	-1.18994	0.000403692
134429	STARD4	mRNA	38.99	40.86	44.38	13.68	12.81	12.48	41.41	12.99	-1.18992	9.06523e-23
64288	ZSCAN31	mRNA	3.25	3.4	3.26	0.78	1.19	0.86	3.30333	0.943333	-1.18962	1.8696e-05
23225	NUP210	mRNA	17.76	13.13	11.11	6.87	3.36	3.2	14	4.47667	-1.18956	3.22447e-06
23581	CASP14	mRNA	9.25	7.01	6.34	2.7	3.43	0.98	7.53333	2.37	-1.18924	0.000491378
219743	TYSND1	mRNA	24.37	16.82	18.22	8.33	5.42	5	19.8033	6.25	-1.1887	8.7166e-09
8994	LIMD1	mRNA	11.05	8.85	9.35	4.31	2.71	2.24	9.75	3.08667	-1.18711	1.50174e-08
9738	CCP110	mRNA	25.03	23.72	27.91	10.01	8.55	5.8	25.5533	8.12	-1.18683	8.05334e-12
8638	OASL	mRNA	472.11	421.35	454.82	214.25	138.81	81.03	449.427	144.697	-1.18621	8.48294e-07
221	ALDH3B1	mRNA	15.68	12.07	10.68	5.14	3.28	3.7	12.81	4.04	-1.18575	4.41423e-08
79906	MORN1	mRNA	3.76	2.87	2.03	1	1.59	1.37	2.88667	1.32	-1.18357	0.00221379
10389	SCML2	mRNA	0.84	1.02	1.28	0.61	0.3	0.22	1.04667	0.376667	-1.18191	0.00823174
4603	MYBL1	mRNA	18.52	19.87	23.13	8.13	6.33	5.23	20.5067	6.56333	-1.1818	8.93891e-13
147920	IGFL2	mRNA	1.8	1.44	1.57	0.66	0.45	0.48	1.60333	0.53	-1.18164	0.000119206
5335	PLCG1	mRNA	14.1	11.91	13.24	5.74	3.77	2.98	13.0833	4.16333	-1.18129	4.01626e-09
340252	ZNF680	mRNA	13.03	14.88	17.52	4.59	4.66	5.63	15.1433	4.96	-1.18022	2.54951e-10
58155	PTBP2	mRNA	8	8.93	10.22	2.94	3.04	2.48	9.05	2.82	-1.18	4.46435e-10
10472	ZBTB18	mRNA	3.81	3.89	4.28	1.39	1.38	1.14	3.99333	1.30333	-1.17991	9.18592e-08
102724843	LOC102724843	mRNA	20.47	22.13	29.17	8.34	10.75	12.12	23.9233	10.4033	-1.17982	5.38968e-10
23230	VPS13A	mRNA	10.52	11.13	12.41	4.31	3.24	3.18	11.3533	3.57667	-1.17976	2.99456e-17
145482	PTGR2	mRNA	21.6	20.64	22.65	7.58	6.81	6.12	21.63	6.83667	-1.17886	1.29171e-15
2979	GUCA1B	mRNA	1.21	0.97	1.13	0.19	0.41	0.44	1.10333	0.346667	-1.17782	0.0392586
23229	ARHGEF9	mRNA	6.38	6.44	6.13	2.33	2.18	1.7	6.31667	2.07	-1.1757	1.33099e-11
9584	RBM39	mRNA	84.15	83.57	95.03	34.28	29.72	24.83	87.5833	29.61	-1.17528	2.25257e-19
254042	METAP1D	mRNA	1.85	1.88	2.31	0.84	0.49	0.61	2.01333	0.646667	-1.17522	0.000667213
84220	RGPD5	mRNA	2.58	2.27	1.71	0.82	0.78	0.5	2.18667	0.7	-1.17448	9.59669e-06
4217	MAP3K5	mRNA	2.58	2.94	3.08	1.11	1	0.71	2.86667	0.94	-1.17371	1.0368e-06
84861	KLHL22	mRNA	2.78	3.62	3.33	1.68	1.02	0.73	3.24333	1.14333	-1.17364	0.000106672
10849	CD3EAP	mRNA	4.78	4.64	3.98	2	1.29	1.01	4.46667	1.43333	-1.17322	1.10956e-05
3770	KCNJ14	mRNA	2.24	2.77	3.03	0.97	0.84	0.75	2.68	0.853333	-1.17127	0.000175739
220213	OTUD1	mRNA	16.04	13.64	11.22	6.04	3.67	3.4	13.6333	4.37	-1.16963	1.91187e-07
84450	ZNF512	mRNA	27.17	27.32	32.41	11.65	9.73	6.41	28.9667	9.26333	-1.16943	3.94969e-10
197258	FUK	mRNA	2.14	1.59	1.58	0.9	0.7	0.51	1.77	0.703333	-1.16831	0.000241697
9647	PPM1F	mRNA	16.39	12.82	12.74	6.47	3.86	3.54	13.9833	4.62333	-1.16672	4.9723e-08
399474	TMEM200B	mRNA	6.91	7.53	6.75	2.46	2.5	1.83	7.06333	2.26333	-1.16586	1.09584e-07
23092	ARHGAP26	mRNA	3.35	3.36	3.68	1.49	1.62	1.18	3.46333	1.43	-1.16542	2.77488e-10
8940	TOP3B	mRNA	9.72	8.89	9.39	4.2	3.81	2.16	9.33333	3.39	-1.16508	5.23781e-08
92558	BICDL1	mRNA	4.02	3.44	3.5	1.73	0.84	1.17	3.65333	1.24667	-1.16486	4.53845e-05
107984138	LOC107984138	mRNA	3.12	2.75	3.69	1.25	0.76	1.14	3.18667	1.05	-1.16463	0.000178881
4088	SMAD3	mRNA	27.16	20.93	22.84	10.74	6.06	5.79	23.6433	7.53	-1.16294	1.7631e-08
11162	NUDT6	mRNA	6.3	6.43	5.97	2.1	2.02	1.94	6.23333	2.02	-1.16172	0.000393107
10060	ABCC9	mRNA	5.07	6.71	7.61	2.27	1.9	2.07	6.46333	2.08	-1.16156	2.78681e-10
347862	GATD1	mRNA	25	20.7	21.86	10.83	8.29	8.65	22.52	9.25667	-1.16063	1.50812e-10
9824	ARHGAP11A	mRNA	21.6	22.56	24.14	7.96	7.45	6.72	22.7667	7.37667	-1.15959	5.7968e-21
117583	PARD3B	mRNA	1.18	1.07	1.13	0.32	0.31	0.4	1.12667	0.343333	-1.15947	6.08619e-05
126068	ZNF441	mRNA	1.33	1.95	2.07	0.71	0.61	0.4	1.78333	0.573333	-1.15907	0.000492677
23321	TRIM2	mRNA	4.01	3.89	4.14	1.4	1.23	1.13	4.01333	1.25333	-1.1583	1.01181e-10
3689	ITGB2	mRNA	2.02	1.54	1.03	0.82	0.31	0.36	1.53	0.496667	-1.15744	0.0166923
219699	UNC5B	mRNA	1.91	0.72	0.82	0.54	0.27	0.28	1.15	0.363333	-1.15699	0.0124932
57648	KIAA1522	mRNA	45.49	32.4	29.58	16.56	11.03	9.96	35.8233	12.5167	-1.15686	8.5734e-07
10020	GNE	mRNA	0.97	1.5	1.9	0.42	0.55	0.43	1.45667	0.466667	-1.15558	0.00119654
56649	TMPRSS4	mRNA	9.88	6.83	8.52	4.16	2.32	2.05	8.41	2.84333	-1.15525	1.08971e-05
134218	DNAJC21	mRNA	10.87	10.58	9.74	4.65	3.53	2.23	10.3967	3.47	-1.15369	8.5495e-08
353116	RILPL1	mRNA	9.94	9.76	8.47	2.51	2.29	3.05	9.39	2.61667	-1.15367	4.61201e-08
348801	LNP1	mRNA	2.87	3.16	3.34	0.94	1.27	0.8	3.12333	1.00333	-1.15297	0.000515496
23126	POGZ	mRNA	11.1	10.77	10.8	4.41	3.15	3.39	10.89	3.65	-1.15291	1.01974e-14
6526	SLC5A3	mRNA	12.7	10.88	12.44	4.69	3.57	3.37	12.0067	3.87667	-1.15286	1.47724e-15
10224	ZNF443	mRNA	2.8	3.29	3.48	1.1	1.06	0.94	3.19	1.03333	-1.15274	8.14969e-05
80010	RMI1	mRNA	18.45	19.45	21.52	5.43	7.62	5.91	19.8067	6.32	-1.15153	3.61794e-11
154881	KCTD7	mRNA	4.61	4.77	4.65	1.69	1.21	1.64	4.67667	1.51333	-1.1512	9.46743e-09
387263	C6orf120	mRNA	10.04	9.74	9.25	3.78	3.01	2.58	9.67667	3.12333	-1.15098	1.13377e-11
10180	RBM6	mRNA	29.44	29.81	29.4	11.94	11.27	6.12	29.55	9.77667	-1.14903	6.40394e-09
2036	EPB41L1	mRNA	7.18	6.7	5.06	2.47	1.98	1.74	6.31333	2.06333	-1.14761	1.06219e-08
26058	GIGYF2	mRNA	12.25	12.23	12.69	6.17	3.42	2.61	12.39	4.06667	-1.14684	7.97357e-07
376497	SLC27A1	mRNA	2.91	2.56	3.02	1.04	0.76	0.95	2.83	0.916667	-1.14617	2.45654e-05
83594	NUDT12	mRNA	10.23	12.68	11.9	4.05	4.29	2.93	11.6033	3.75667	-1.14588	6.70425e-10
23328	SASH1	mRNA	4.16	3.73	4.05	1.65	1.14	1.04	3.98	1.27667	-1.14355	6.78555e-09
9786	KIAA0586	mRNA	6.79	6.24	6.49	2.23	2.24	1.81	6.50667	2.09333	-1.14282	7.16881e-12
257144	GCSAM	mRNA	2.55	3.11	4.44	1.07	0.87	1.22	3.36667	1.05333	-1.14248	0.000219599
85459	CEP295	mRNA	7.51	8.9	9.81	3.02	2.38	3.04	8.74	2.81333	-1.14224	4.00935e-12
8452	CUL3	mRNA	16.58	17.16	13.91	5.92	5.77	3.89	15.8833	5.19333	-1.13968	2.12617e-10
5426	POLE	mRNA	12.47	9.66	9.44	4.88	2.66	2.6	10.5233	3.38	-1.13958	4.686e-08
4439	MSH5	mRNA	2.78	2.33	2.79	1.13	0.7	0.77	2.63333	0.866667	-1.13878	0.000374647
8481	OFD1	mRNA	15.61	16.73	17.01	5.74	5.44	3.31	16.45	4.83	-1.13701	2.02367e-10
55206	SBNO1	mRNA	11.39	12.07	12.12	4.58	3.52	3.5	11.86	3.86667	-1.13696	6.76577e-18
641649	TMEM91	mRNA	3.25	3.5	3.14	0.82	0.98	1.69	3.29667	1.16333	-1.13637	0.0319123
4678	NASP	mRNA	71.03	75.75	76.44	28.59	29.6	15.36	74.4067	24.5167	-1.13626	3.32389e-08
23168	RTF1	mRNA	14.02	16.61	14.87	6.07	5.66	3.18	15.1667	4.97	-1.13588	3.24428e-08
10793	ZNF273	mRNA	2.75	2.83	3.23	0.88	1.09	0.89	2.93667	0.953333	-1.13569	4.70708e-06
51754	TMEM8B	mRNA	1.65	1.44	1.1	0.53	0.4	0.55	1.39667	0.493333	-1.13546	0.00559144
23621	BACE1	mRNA	11.52	8.37	7.74	3.98	2.69	2.37	9.21	3.01333	-1.13532	2.49505e-07
101060226	NBPF19	mRNA	2.79	2.39	3.25	1.12	0.58	1.05	2.81	0.916667	-1.13527	2.41847e-06
9677	PPIP5K1	mRNA	8.84	7.06	7.86	3.01	2.39	2.45	7.92	2.61667	-1.13105	2.07771e-11
55841	WWC3	mRNA	2.54	1.83	2.23	0.88	0.52	0.77	2.2	0.723333	-1.12804	1.87029e-05
162681	C18orf54	mRNA	4.7	5.54	6.27	1.6	1.81	1.85	5.50333	1.75333	-1.1258	7.48543e-09
8899	PRPF4B	mRNA	17.75	18.53	18.6	7.95	6.68	4.32	18.2933	6.31667	-1.12498	7.48219e-11
4123	MAN2C1	mRNA	8.59	6.66	7.3	2.81	1.98	2.59	7.51667	2.46	-1.12444	1.01021e-07
23363	OBSL1	mRNA	11.78	9.59	8.32	3.47	3.91	2.7	9.89667	3.36	-1.12438	3.63872e-08
2247	FGF2	mRNA	45.48	42.56	42.36	15.73	14.33	12.84	43.4667	14.3	-1.12303	1.76453e-22
11169	WDHD1	mRNA	8.01	8.94	9.07	2.87	3.32	2.4	8.67333	2.86333	-1.12227	1.57804e-11
9851	KIAA0753	mRNA	9.08	8.6	8.54	3.22	2.94	2.25	8.74	2.80333	-1.1213	8.7746e-11
100037417	DDTL	mRNA	5.23	4.69	4.26	2.31	1.45	0.87	4.72667	1.54333	-1.12045	0.000372124
10464	PIBF1	mRNA	10.72	12.39	12.25	4.39	4.51	2.93	11.7867	3.94333	-1.12041	4.77504e-09
23361	ZNF629	mRNA	4.26	3.64	2.39	1.64	1.08	0.7	3.43	1.14	-1.11993	0.000215443
29896	TRA2A	mRNA	38.67	41.81	42.77	16.63	13.64	12.43	41.0833	14.2333	-1.119	2.05186e-15
3425	IDUA	mRNA	1.88	2.03	1.77	0.55	0.82	0.58	1.89333	0.65	-1.11869	0.00580347
63967	CLSPN	mRNA	7.35	9.31	9.97	4.01	2.91	1.85	8.87667	2.92333	-1.11819	1.24852e-06
3070	HELLS	mRNA	14.48	16.73	16.65	6.95	7.78	6.34	15.9533	7.02333	-1.11795	1.37989e-14
5994	RFXAP	mRNA	3.94	4.55	4.19	1.61	1.45	1.13	4.22667	1.39667	-1.11793	9.13333e-06
1282	COL4A1	mRNA	10.17	6.89	7.18	3.68	2.52	1.86	8.08	2.68667	-1.11792	2.0646e-06
284611	FAM102B	mRNA	7.22	6.76	8.53	2.97	2.32	2.14	7.50333	2.47667	-1.1174	2.90671e-10
9783	RIMS3	mRNA	2.42	1.87	2.41	0.85	0.66	0.66	2.23333	0.723333	-1.11706	1.56127e-06
3092	HIP1	mRNA	13.4	11.63	12.92	5.19	4.22	3.12	12.65	4.17667	-1.11673	3.01916e-11
9609	RAB36	mRNA	1.33	1.28	1.08	0.44	0.42	0.32	1.23	0.393333	-1.1161	0.00158519
64418	TMEM168	mRNA	7.43	8.39	7.59	2.9	2.97	2.34	7.80333	2.73667	-1.11478	3.37485e-12
7697	ZNF138	mRNA	8.77	9.9	11.4	3.59	4.3	1.99	10.0233	3.29333	-1.11477	1.0317e-05
7582	ZNF33B	mRNA	9.34	10.07	9.95	4.32	3.23	2.18	9.78667	3.24333	-1.11266	2.60849e-08
9723	SEMA3E	mRNA	1.47	1.83	2.19	0.67	0.66	0.52	1.83	0.616667	-1.11253	3.44167e-05
59277	NTN4	mRNA	14.09	14.69	14.73	4.48	4.81	4.67	14.5033	4.65333	-1.11245	2.65355e-13
146050	ZSCAN29	mRNA	6.75	6.82	6.87	3.31	1.81	1.88	6.81333	2.33333	-1.11211	8.75873e-08
22873	DZIP1	mRNA	10.66	12.86	11.88	3.73	3.86	3.27	11.8	3.62	-1.11163	6.63788e-12
6373	CXCL11	mRNA	1.9	3.34	4.25	1.57	1.05	0.54	3.16333	1.05333	-1.11134	0.0205673
84181	CHD6	mRNA	6.71	5.59	6.78	2.54	1.5	1.56	6.36	1.86667	-1.1106	3.33031e-08
128239	IQGAP3	mRNA	29.21	31.03	35.12	12.06	10.09	8.48	31.7867	10.21	-1.11021	2.3091e-14
5896	RAG1	mRNA	4.38	4.4	5.06	1.74	1.34	1.54	4.61333	1.54	-1.10895	5.50667e-10
57650	CIP2A	mRNA	20.5	23.86	26.05	8.01	8.87	5.72	23.47	7.53333	-1.10808	4.85444e-11
8541	PPFIA3	mRNA	1.78	1.78	1.78	0.72	0.45	0.6	1.78	0.59	-1.10764	0.000167802
25833	POU2F3	mRNA	1.03	1.22	0.95	0.38	0.38	0.31	1.06667	0.356667	-1.10748	0.0306693
57683	ZDBF2	mRNA	3.4	3.78	4.41	1.67	1.13	1.14	3.86333	1.31333	-1.1072	1.42401e-09
163049	ZNF791	mRNA	12.46	11.89	13.92	4.8	4.3	3.69	12.7567	4.26333	-1.10707	7.1553e-13
3832	KIF11	mRNA	25.74	26.8	28.54	9.45	10.01	7.49	27.0267	8.98333	-1.10672	2.52972e-15
22994	CEP131	mRNA	2.61	2.22	2.54	1.18	0.67	0.62	2.45667	0.823333	-1.10497	0.000343778
151056	PLB1	mRNA	1.73	1.5	1.74	0.58	0.55	0.48	1.65667	0.536667	-1.1038	0.00016364
151636	DTX3L	mRNA	12.95	12.11	14.37	5.33	4.01	3.82	13.1433	4.38667	-1.10375	8.6076e-13
7108	TM7SF2	mRNA	21.64	19.92	17.99	6.75	6.4	6.67	19.85	6.60667	-1.10299	1.00432e-09
23215	PRRC2C	mRNA	30.04	27.41	28.56	13.96	8.28	6.79	28.67	9.67667	-1.10229	5.73823e-08
7750	ZMYM2	mRNA	18.7	19.29	19.74	8.14	7.6	5.87	19.2433	7.20333	-1.10124	2.45633e-15
54858	PGPEP1	mRNA	13.14	12.29	14.56	7.15	7.56	8.66	13.33	7.79	-1.10115	3.01916e-11
57050	UTP3	mRNA	22.19	26	24.03	8.84	9.02	6.27	24.0733	8.04333	-1.10077	2.32988e-10
10509	SEMA4B	mRNA	38.12	23.4	25.58	14.33	8.38	6.47	29.0333	9.72667	-1.10011	1.9546e-05
6601	SMARCC2	mRNA	20.79	16.84	14.8	7.45	5.56	4.47	17.4767	5.82667	-1.09975	1.50038e-08
64773	PCED1A	mRNA	13.32	12.07	15.8	5.45	4.33	4.55	13.73	4.77667	-1.09972	2.16851e-08
55251	PCMTD2	mRNA	11.33	10.68	12.47	4.41	4	3.11	11.4933	3.84	-1.09956	5.55525e-11
114881	OSBPL7	mRNA	7.44	6.24	7.86	3.15	1.75	1.8	7.18	2.23333	-1.09918	3.29029e-06
79148	MMP28	mRNA	9.76	8	6.7	3.13	2.5	2.54	8.15333	2.72333	-1.09906	0.000248173
56850	GRIPAP1	mRNA	15.37	14.53	15.62	8.47	4.23	2.84	15.1733	5.18	-1.09851	0.00012168
860	RUNX2	mRNA	2.89	2.71	2.98	0.98	0.95	0.98	2.86	0.97	-1.09802	5.79467e-07
26053	AUTS2	mRNA	11.54	8.09	7.58	4.01	2.67	2.36	9.07	3.01333	-1.09715	3.41342e-06
90835	CCDC189	mRNA	2.58	1.78	1.55	0.64	0.76	0.86	1.97	0.753333	-1.09671	0.0224732
9879	DDX46	mRNA	45.66	48.58	46.83	18.72	16.54	8.11	47.0233	14.4567	-1.0967	3.12595e-06
84807	NFKBID	mRNA	3.59	4.35	4.57	1.39	1.57	1.58	4.17	1.51333	-1.09506	0.000154931
80071	CCDC15	mRNA	4.3	5.67	5.99	2.12	2.16	1.2	5.32	1.82667	-1.09414	8.95025e-06
4660	PPP1R12B	mRNA	2.57	2.32	2.72	1.1	0.83	0.88	2.53667	0.936667	-1.09391	2.23524e-08
22897	CEP164	mRNA	9.68	7.87	8.46	4.19	2.55	2.21	8.67	2.98333	-1.09389	2.14318e-07
10780	ZNF234	mRNA	5.14	5.21	5.68	2.12	1.59	1.53	5.34333	1.74667	-1.09364	5.35834e-08
57018	CCNL1	mRNA	28.4	27.17	30.99	13.41	12.01	7.35	28.8533	10.9233	-1.09339	7.80448e-08
92104	TTC30A	mRNA	1.88	2.18	2.15	0.91	0.81	0.4	2.07	0.706667	-1.09307	0.00052493
102725009	LOC102725009	mRNA	7.9	5.76	6	2.08	2.69	1.9	6.55333	2.22333	-1.09306	0.00575852
51312	SLC25A37	mRNA	67.81	54.94	64.7	28.2	19.86	20.76	62.4833	22.94	-1.09292	9.22656e-14
421	ARVCF	mRNA	5.38	3.52	4.1	1.66	1.23	1.3	4.33333	1.39667	-1.09282	3.1041e-05
51523	CXXC5	mRNA	19.38	16.59	18.67	7.17	6.69	4.7	18.2133	6.18667	-1.09271	1.17493e-09
55425	GPALPP1	mRNA	15.58	16.14	18.98	5.6	6.58	4.09	16.9	5.42333	-1.09246	9.59294e-10
23096	IQSEC2	mRNA	5.33	5.63	7.25	3.8	3.73	3.78	6.07	3.77	-1.09155	6.5438e-06
145748	LYSMD4	mRNA	2.77	2.46	2.77	0.85	1.09	0.72	2.66667	0.886667	-1.09102	0.000573531
56623	INPP5E	mRNA	6.94	6.76	6.69	3.04	1.88	1.95	6.79667	2.29	-1.09063	2.37193e-07
9667	SAFB2	mRNA	13.56	12.62	11.49	5.89	4.57	2.45	12.5567	4.30333	-1.09053	3.44615e-06
55356	SLC22A15	mRNA	3.59	4.04	4.91	1.24	0.98	1.61	4.18	1.27667	-1.08782	1.99557e-05
284339	TMEM145	mRNA	2.72	2.11	2.32	0.63	0.77	0.81	2.38333	0.736667	-1.0878	0.00526555
388969	C2orf68	mRNA	13.78	14.07	15.06	5.42	4.72	3.75	14.3033	4.63	-1.08764	1.46172e-10
54981	NMRK1	mRNA	13.59	14.39	16.17	6.62	6.57	5.07	14.7167	6.08667	-1.08739	1.428e-08
57732	ZFYVE28	mRNA	1.24	1.02	1.07	1.08	0.63	0.5	1.11	0.736667	-1.08716	0.0279355
64375	IKZF4	mRNA	3.08	2.25	2.49	1.28	0.6	0.77	2.60667	0.883333	-1.08679	0.00014774
84247	RTL6	mRNA	4.28	3.14	2.76	1.58	1.07	0.81	3.39333	1.15333	-1.0867	7.2525e-05
590	BCHE	mRNA	1.86	2.14	2.66	0.73	0.6	0.9	2.22	0.743333	-1.0863	0.00406658
4299	AFF1	mRNA	4.91	4.25	4.07	1.83	1.27	1.32	4.41	1.47333	-1.0855	7.58015e-09
80326	WNT10A	mRNA	10.96	6.06	7.63	3.17	2.5	2.58	8.21667	2.75	-1.08541	5.57595e-05
9702	CEP57	mRNA	31.22	35.44	36.8	14.15	13.05	7.75	34.4867	11.65	-1.08528	7.93023e-09
135154	SDHAF4	mRNA	9.4	11.46	12.6	3.52	4.01	3.73	11.1533	3.75333	-1.08428	0.00630355
22902	RUFY3	mRNA	6.46	6.62	8.05	2.61	2.22	2.08	7.04333	2.30333	-1.08416	1.03174e-09
79573	TTC13	mRNA	4.53	4.91	5.47	2.18	1.78	1.62	4.97	1.86	-1.08413	8.52926e-07
11118	BTN3A2	mRNA	9.36	9.58	12.44	3.87	3.94	2.64	10.46	3.48333	-1.08394	9.44085e-08
6567	SLC16A2	mRNA	1.35	1.02	1.65	0.39	0.42	0.54	1.34	0.45	-1.08324	0.00458172
9877	ZC3H11A	mRNA	38.84	37.73	41.87	14.88	13.45	11.76	39.48	13.3633	-1.08228	5.95423e-19
63920	ZBED8	mRNA	5.94	6.95	7.44	2.24	2.89	1.76	6.77667	2.29667	-1.08201	3.85881e-06
23059	CLUAP1	mRNA	11.8	11.91	11.6	4.45	4.81	2.36	11.77	3.87333	-1.08168	7.86415e-07
55209	SETD5	mRNA	28.91	23.72	25.1	10.99	7.59	7.14	25.91	8.57333	-1.08148	1.77895e-11
1748	DLX4	mRNA	2.81	2.54	2.76	1.41	0.82	0.54	2.70333	0.923333	-1.0791	0.00670133
23416	KCNH3	mRNA	4.18	3.41	2.55	1.47	0.98	0.99	3.38	1.14667	-1.07868	0.000214483
4659	PPP1R12A	mRNA	13.66	14.75	15.98	5.93	4.78	3.8	14.7967	4.83667	-1.07746	1.26021e-10
730051	ZNF814	mRNA	2.52	3.06	3.46	0.9	0.87	1.32	3.01333	1.03	-1.0771	1.85847e-05
254887	ZDHHC23	mRNA	14.23	15	16.19	5.63	5.01	5.09	15.14	5.24333	-1.07553	1.52804e-15
4355	MPP2	mRNA	1.37	1.16	0.92	0.43	0.45	0.3	1.15	0.393333	-1.07512	0.00616823
112268219	LOC112268219	mRNA	2.17	1.43	1.46	0.82	0.43	0.49	1.68667	0.58	-1.07417	0.0127066
91574	C12orf65	mRNA	18.43	19.83	18.96	5.89	8.07	5.55	19.0733	6.50333	-1.07355	4.04753e-08
169270	ZNF596	mRNA	0.87	1.19	1.06	0.4	0.4	0.41	1.04	0.403333	-1.07328	0.0200839
163131	ZNF780B	mRNA	3.96	4.43	4.81	1.93	1.37	1.37	4.4	1.55667	-1.07291	2.12727e-09
889	KRIT1	mRNA	30.46	30.08	31.05	10.95	11.24	8.35	30.53	10.18	-1.07282	4.02526e-15
64285	RHBDF1	mRNA	15.95	12.48	14.12	6.26	4.53	3.42	14.1833	4.73667	-1.07282	2.78831e-07
4013	VWA5A	mRNA	3.19	4.24	5.45	1.18	1.35	1.87	4.29333	1.46667	-1.07247	0.00203201
3636	INPPL1	mRNA	20.35	15.53	17	7.94	5	5.23	17.6267	6.05667	-1.07162	9.31066e-09
202	CRYBG1	mRNA	19.66	17.06	17.41	7.56	6.1	4.85	18.0433	6.17	-1.07162	1.64695e-11
9220	TIAF1	mRNA	4.54	4.91	5.04	2.68	1.21	1.08	4.83	1.65667	-1.07157	0.00148225
9780	PIEZO1	mRNA	17.79	11.55	10.93	6.92	3.84	3.15	13.4233	4.63667	-1.07124	3.81593e-05
54438	GFOD1	mRNA	4.31	3.43	4.34	2.08	1.66	1.91	4.02667	1.88333	-1.071	8.20951e-09
51455	REV1	mRNA	13.03	12.85	12.82	4.74	3.88	3.66	12.9	4.09333	-1.07078	1.50361e-13
55001	TTC22	mRNA	1.72	1.54	1.49	0.79	0.56	0.47	1.58333	0.606667	-1.06928	0.00187665
6310	ATXN1	mRNA	1.26	1.08	1.18	0.53	0.37	0.3	1.17333	0.4	-1.06843	3.48625e-05
54629	MINDY2	mRNA	6.36	5.39	6.44	2.49	1.72	2.08	6.06333	2.09667	-1.06815	2.74317e-10
134728	IRAK1BP1	mRNA	2.48	2.86	3.04	1.75	1.24	1.02	2.79333	1.33667	-1.06621	0.000588549
53637	S1PR5	mRNA	3.14	2.92	3.64	1.11	1.08	1.18	3.23333	1.12333	-1.06598	0.000482077
51512	GTSE1	mRNA	13.88	12.47	10.99	4.89	3.89	3.86	12.4467	4.21333	-1.06569	7.25503e-12
9684	LRRC14	mRNA	5.14	3.84	3.45	1.87	1.63	1.25	4.14333	1.58333	-1.06484	4.82933e-06
9880	ZBTB39	mRNA	4.03	3.86	3.35	1.64	1.04	1.17	3.74667	1.28333	-1.06404	5.15431e-07
11000	SLC27A3	mRNA	5.67	5.17	4.46	2.07	1.71	1.48	5.1	1.75333	-1.06377	2.70247e-06
79589	RNF128	mRNA	3.48	3.52	4.64	1.43	1.47	1.1	3.88	1.33333	-1.06283	9.14911e-05
6712	SPTBN2	mRNA	1.94	1.72	1.87	0.86	0.5	0.53	1.84333	0.63	-1.06187	3.84543e-06
995	CDC25C	mRNA	18.1	23.78	22.79	8.09	8.41	6.33	21.5567	7.61	-1.06185	3.87167e-09
51091	SEPSECS	mRNA	2.72	3.31	3.95	1.21	1.17	1.06	3.32667	1.14667	-1.0611	1.63178e-06
6453	ITSN1	mRNA	16.78	15.01	14.65	7.77	5.18	3.7	15.48	5.55	-1.06061	8.12177e-07
2801	GOLGA2	mRNA	31.08	27.49	26.3	13.19	8.86	7.47	28.29	9.84	-1.06002	7.38123e-09
728577	CNTNAP3B	mRNA	2.78	2.51	2.71	1.1	0.95	0.71	2.66667	0.92	-1.05874	1.6642e-06
91975	ZNF300	mRNA	10.06	10.15	11.42	3.47	4.04	3.33	10.5433	3.61333	-1.05865	1.64507e-09
9966	TNFSF15	mRNA	2.18	2.44	3.56	1.23	0.89	0.68	2.72667	0.933333	-1.05855	7.44789e-05
9203	ZMYM3	mRNA	14.33	11.98	12.13	5.33	4.61	4.39	12.8133	4.77667	-1.05847	4.69423e-11
9988	DMTF1	mRNA	24.02	23.31	25.14	9.15	8.85	8.59	24.1567	8.86333	-1.05842	4.0116e-17
23398	PPWD1	mRNA	19.67	21.76	21.95	6.92	8.97	4.46	21.1267	6.78333	-1.05837	1.13282e-06
85439	STON2	mRNA	5.29	5.5	5.76	2.57	2	2.29	5.51667	2.28667	-1.058	2.3709e-12
57613	FAM234B	mRNA	9.16	8.86	10.45	3.92	3.14	2.75	9.49	3.27	-1.05795	2.84047e-10
112268124	LOC112268124	lncRNA	2.77	2.23	2.52	1.23	0.81	0.56	2.50667	0.866667	-1.05761	0.00886155
199870	FAM76A	mRNA	1.57	2.2	2.35	0.85	0.68	0.58	2.04	0.703333	-1.05736	0.00186901
23360	FNBP4	mRNA	36.72	35.76	36.9	14.85	11.21	12.12	36.46	12.7267	-1.05647	2.50677e-16
2149	F2R	mRNA	93.95	93.27	92.29	36.17	34.09	26.23	93.17	32.1633	-1.05485	4.62752e-16
55010	PARPBP	mRNA	13.3	13.31	16.21	5.06	5.21	5.43	14.2733	5.23333	-1.05484	1.59997e-09
64710	NUCKS1	mRNA	29.76	32.38	34.61	12.82	11.54	9.15	32.25	11.17	-1.05462	4.27052e-14
1107	CHD3	mRNA	14.94	12.26	12	6	3.84	3.84	13.0667	4.56	-1.05429	7.39279e-09
55137	FIGN	mRNA	3.8	3.71	4	1.65	1.33	1.28	3.83667	1.42	-1.05393	4.15736e-11
57546	PDP2	mRNA	13.54	13.33	15.42	5.05	5.17	4.34	14.0967	4.85333	-1.05301	1.2738e-14
55068	ENOX1	mRNA	49.6	57.29	62.26	21.4	17.14	19.73	56.3833	19.4233	-1.05271	7.90456e-14
57532	NUFIP2	mRNA	22.08	23.07	26.04	11.21	9.82	7.85	23.73	9.62667	-1.05259	7.07223e-14
253650	ANKRD18A	mRNA	3.06	3.67	3.75	1.05	1.33	0.96	3.49333	1.11333	-1.05176	1.22159e-05
53840	TRIM34	mRNA	4.56	6.59	7.05	2.05	2.15	2.09	6.06667	2.09667	-1.05097	5.76663e-05
641	BLM	mRNA	10.87	14.09	13.82	4.27	5.25	4.29	12.9267	4.60333	-1.0502	3.38612e-09
54910	SEMA4C	mRNA	5.91	4.8	4.74	3.36	1.4	1.06	5.15	1.94	-1.05001	0.00160816
375248	ANKRD36	mRNA	5.01	5.43	5.19	2.21	3.14	3.55	5.21	2.96667	-1.04997	1.33358e-07
23221	RHOBTB2	mRNA	15.07	11.05	12.4	6.55	4.2	3.27	12.84	4.67333	-1.04995	4.01512e-06
8814	CDKL1	mRNA	3.62	4.02	3.35	1.07	1.91	1.15	3.66333	1.37667	-1.04942	0.000362847
55086	CXorf57	mRNA	4.75	5.66	4.99	1.81	2.06	1.4	5.13333	1.75667	-1.04907	9.51177e-07
5210	PFKFB4	mRNA	11.44	7.97	8.92	3.16	3	3.88	9.44333	3.34667	-1.0486	6.002e-07
10194	TSHZ1	mRNA	3.79	3.59	3	1.34	1.3	0.96	3.46	1.2	-1.04845	4.78405e-06
57661	PHRF1	mRNA	6.43	5.18	4.4	2.65	1.59	1.38	5.33667	1.87333	-1.04703	2.49531e-05
80149	ZC3H12A	mRNA	9.83	8.7	8.59	5.27	2.3	1.95	9.04	3.17333	-1.04669	0.000506067
64061	TSPYL2	mRNA	6.38	6.24	6.62	2.25	2.46	1.96	6.41333	2.22333	-1.04604	4.74046e-07
1788	DNMT3A	mRNA	1.71	1.36	1.14	1.01	0.87	0.43	1.40333	0.77	-1.04544	0.0200034
79152	FA2H	mRNA	3.8	1.66	1.62	1.08	0.63	0.73	2.36	0.813333	-1.04436	0.02616
22927	HABP4	mRNA	10.44	10.03	9.26	4.57	3.22	2.34	9.91	3.37667	-1.04399	4.02175e-06
84264	HAGHL	mRNA	6.25	4.98	5.54	2.12	1.76	2.14	5.59	2.00667	-1.04394	0.000716823
22823	MTF2	mRNA	13.44	13.61	16.02	5.39	5.02	4.87	14.3567	5.09333	-1.04339	1.1764e-12
64766	S100PBP	mRNA	8.23	9.74	10.12	4.69	3.94	3.06	9.36333	3.89667	-1.04336	9.90549e-09
136051	ZNF786	mRNA	1.73	2.07	1.93	0.95	0.59	0.46	1.91	0.666667	-1.04275	0.00340601
31	ACACA	mRNA	20.34	16.48	17.91	8.18	5.61	5.35	18.2433	6.38	-1.04257	2.37973e-10
57562	CEP126	mRNA	1.74	2.16	2.89	0.66	0.99	0.73	2.26333	0.793333	-1.04248	0.000212253
112942	CFAP36	mRNA	30.89	33.29	34.38	12.13	14.47	8.05	32.8533	11.55	-1.04226	3.56495e-07
57465	TBC1D24	mRNA	2.47	2.36	2.65	1.06	0.89	0.78	2.49333	0.91	-1.04186	1.94258e-06
55904	KMT2E	mRNA	10.26	8.38	9.56	4.04	3.21	2.81	9.4	3.35333	-1.04097	1.5353e-10
51090	PLLP	mRNA	30.72	28.5	28.73	12.55	11.07	7.12	29.3167	10.2467	-1.04052	8.91379e-08
29941	PKN3	mRNA	2.47	2.13	1.61	1.07	0.66	0.46	2.07	0.73	-1.03969	0.00390171
57697	FANCM	mRNA	1.5	1.87	2.71	0.63	1.22	0.5	2.02667	0.783333	-1.03958	0.000850025
115704	EVI5L	mRNA	3.87	3.13	2.87	1.54	1.18	0.76	3.29	1.16	-1.03933	0.000290963
23255	MTCL1	mRNA	5.61	4.51	4.95	2.27	1.47	1.29	5.02333	1.67667	-1.03905	1.36329e-06
84256	FLYWCH1	mRNA	10.05	7.36	7.84	3.61	2.99	2.77	8.41667	3.12333	-1.03892	1.70707e-07
22898	DENND3	mRNA	5.61	4.39	4.59	2.39	1.51	1.3	4.86333	1.73333	-1.03816	2.09329e-05
23030	KDM4B	mRNA	7.65	4.65	4.67	2.78	1.39	1.86	5.65667	2.01	-1.03748	0.000165916
79618	HMBOX1	mRNA	4.79	3.74	4.83	2.42	1.82	3.02	4.45333	2.42	-1.03674	1.25154e-08
23181	DIP2A	mRNA	8.1	6.31	6.49	3.69	3.14	3.11	6.96667	3.31333	-1.0364	6.13035e-09
144404	TMEM120B	mRNA	5.91	4.63	4.97	3.08	3.23	3.85	5.17	3.38667	-1.03518	4.10014e-09
79047	KCTD15	mRNA	12.95	10.79	9.48	5.2	3.72	3.43	11.0733	4.11667	-1.03469	3.1314e-07
83999	KREMEN1	mRNA	4.17	3.33	3.09	1.54	1.15	0.97	3.53	1.22	-1.03414	9.82919e-06
29109	FHOD1	mRNA	11.94	9.8	9.55	4.85	3.71	2.61	10.43	3.72333	-1.03407	4.17921e-06
9753	ZSCAN12	mRNA	1.29	2.02	1.93	0.64	0.56	0.57	1.74667	0.59	-1.0328	0.00066777
112885	PHF21B	mRNA	1.5	1.17	1.32	0.72	0.33	0.5	1.33	0.516667	-1.03266	0.0118019
2523	FUT1	mRNA	2.64	2.43	3.16	1.42	0.8	0.67	2.74333	0.963333	-1.0324	0.000694725
4781	NFIB	mRNA	6.6	7.41	7.5	2.72	2.48	2.22	7.17	2.47333	-1.03219	5.22066e-13
22900	CARD8	mRNA	7.62	9.46	10.86	5.97	5.12	4.56	9.31333	5.21667	-1.0319	1.26893e-06
1160	CKMT2	mRNA	1.21	1.45	1.13	0.49	0.39	0.45	1.26333	0.443333	-1.03118	0.000244628
9925	ZBTB5	mRNA	6.64	6.08	6.55	2.83	2.1	1.94	6.42333	2.29	-1.0304	7.94012e-09
6322	SCML1	mRNA	9.7	11.99	12.44	4.17	4.56	4.72	11.3767	4.48333	-1.02996	5.39625e-09
6840	SVIL	mRNA	14.01	11.56	12.13	6.31	4.01	3.13	12.5667	4.48333	-1.0296	1.39971e-06
10210	TOPORS	mRNA	8.57	9.35	10.06	3.91	3.21	2.71	9.32667	3.27667	-1.02902	2.38123e-09
116840	CNTROB	mRNA	19.03	18.29	20.15	7.95	6.28	5.88	19.1567	6.70333	-1.02864	6.77603e-12
339500	ZNF678	mRNA	1.19	1.53	1.75	0.68	0.42	0.47	1.49	0.523333	-1.02851	0.000150021
374819	LRRC37A3	mRNA	3.19	3.38	3.88	1.7	0.96	0.84	3.48333	1.16667	-1.02774	8.59694e-05
64151	NCAPG	mRNA	19.25	22.84	21.94	7.92	8.45	6.23	21.3433	7.53333	-1.02661	2.0253e-12
6457	SH3GL3	mRNA	2.48	1.66	1.82	0.8	0.77	0.91	1.98667	0.826667	-1.02601	0.0118418
22983	MAST1	mRNA	1.17	0.76	1.13	0.33	0.33	0.42	1.02	0.36	-1.02591	0.00907433
9583	ENTPD4	mRNA	17.08	16.51	18.79	7.42	5.31	5.75	17.46	6.16	-1.0256	2.87137e-12
79879	CCDC134	mRNA	2.36	2.14	2.7	2.01	1.99	1.84	2.4	1.94667	-1.02541	3.99815e-06
11159	RABL2A	mRNA	3.4	2.58	3.12	1.28	1.14	0.89	3.03333	1.10333	-1.0254	0.00200326
55856	ACOT13	mRNA	20.84	23.53	26.9	8.33	10.32	6.42	23.7567	8.35667	-1.02466	2.97498e-08
91151	TIGD7	mRNA	3.6	3.53	4.34	1.22	1.61	1.21	3.82333	1.34667	-1.02361	5.03825e-05
348110	ARPIN	mRNA	4.18	3	3.16	1.44	1.08	1.14	3.44667	1.22	-1.02353	4.88811e-06
255967	PAN3	mRNA	12.77	12.92	13.19	5.37	4.3	4.2	12.96	4.62333	-1.0234	1.83828e-13
57654	UVSSA	mRNA	4.97	3.77	5.08	1.93	1.26	1.91	4.60667	1.7	-1.02304	1.33527e-05
2256	FGF11	mRNA	18.5	12.52	14.92	6.03	5.2	4.9	15.3133	5.37667	-1.02297	5.67111e-07
2535	FZD2	mRNA	10.44	9.26	8.61	4.24	3.11	2.67	9.43667	3.34	-1.02282	9.85006e-08
5934	RBL2	mRNA	47.89	48.07	54.52	19.41	17.28	16.31	50.16	17.6667	-1.02267	9.30755e-18
285268	ZNF621	mRNA	2.44	2.65	3.08	0.97	0.75	0.91	2.72333	0.876667	-1.02098	4.24286e-06
165918	RNF168	mRNA	11.36	12	12.14	5.03	3.97	3.55	11.8333	4.18333	-1.02093	1.32417e-11
10882	C1QL1	mRNA	6.43	5.63	7.18	1.79	2.26	2.7	6.41333	2.25	-1.01883	0.000739036
10825	NEU3	mRNA	5.66	5.08	5.98	2.93	1.49	1.52	5.57333	1.98	-1.01802	0.000192942
100130890	TSTD3	mRNA	9.01	8.34	11.41	6.69	3.46	2.54	9.58667	4.23	-1.01769	1.78658e-05
387893	KMT5A	mRNA	30.21	26.2	27.16	11.2	9.88	8.77	27.8567	9.95	-1.01769	1.35517e-12
114991	ZNF618	mRNA	2.97	2.49	2.02	1.14	0.84	0.64	2.49333	0.873333	-1.01723	2.47109e-05
85456	TNKS1BP1	mRNA	19.3	13.73	13.71	8.31	4.59	3.82	15.58	5.57333	-1.01707	3.53705e-05
7627	ZNF75A	mRNA	4.77	5.71	6.13	1.93	2.15	1.38	5.53667	1.82	-1.01685	3.24841e-05
149371	EXOC8	mRNA	3.8	4.14	5.14	1.93	1.32	1.39	4.36	1.54667	-1.0159	3.04528e-06
4926	NUMA1	mRNA	42.62	29.27	28.37	18.57	9.21	8.2	33.42	11.9933	-1.01562	0.025109
64222	TOR3A	mRNA	10.11	12.02	8.96	5.48	3.84	1.82	10.3633	3.71333	-1.01542	0.000999651
100288142	NBPF20	mRNA	2.5	2.6	2.78	1.08	0.81	0.91	2.62667	0.933333	-1.01514	8.29301e-11
254102	EHBP1L1	mRNA	25.5	16.44	18.85	10.76	6.66	5.99	20.2633	7.80333	-1.01451	7.11423e-06
84532	ACSS1	mRNA	2.43	2.01	1.92	0.94	0.71	0.59	2.12	0.746667	-1.01437	0.00221282
58499	ZNF462	mRNA	7.16	5.83	6.41	2.72	1.8	2.15	6.46667	2.22333	-1.01407	1.34155e-08
126070	ZNF440	mRNA	7.34	8.25	9.61	2.72	3.25	2.71	8.4	2.89333	-1.01374	5.62497e-08
80724	ACAD10	mRNA	7.03	6.57	7.69	3.75	2.19	1.69	7.09667	2.54333	-1.01321	3.80159e-05
85379	KIAA1671	mRNA	10.74	7.36	7.21	4.37	2.39	2.32	8.43667	3.02667	-1.0127	1.91971e-05
10625	IVNS1ABP	mRNA	40.56	43.04	43.67	17.66	16.01	11.06	42.4233	14.91	-1.01215	4.19431e-11
83452	RAB33B	mRNA	5.47	5.08	6.72	2.32	2.08	1.76	5.75667	2.05333	-1.01038	9.77382e-07
144608	C12orf60	mRNA	3.37	3.8	3.79	1.55	1.6	1.22	3.65333	1.45667	-1.00997	0.0126421
400793	C1orf226	mRNA	4	3.27	3.5	1.29	1.05	1.49	3.59	1.27667	-1.00853	3.31978e-05
283234	CCDC88B	mRNA	1.8	1.61	2.07	0.57	0.41	0.58	1.82667	0.52	-1.00716	0.0019802
23199	GSE1	mRNA	9.82	7.37	7.5	3.81	2.55	2.34	8.23	2.9	-1.00712	3.28097e-07
140700	SAMD10	mRNA	13.18	12.5	13.57	6.35	3.85	3.73	13.0833	4.64333	-1.00662	1.63465e-06
546	ATRX	mRNA	14.4	16.21	19.56	7.68	5.62	4.63	16.7233	5.97667	-1.00644	1.35116e-08
55609	ZNF280C	mRNA	3.25	3.45	3.7	1.48	1.06	1.14	3.46667	1.22667	-1.00634	5.00821e-06
285955	SPDYE1	mRNA	0.89	1.31	1.47	0.22	0.55	0.56	1.22333	0.443333	-1.00616	0.0496066
4548	MTR	mRNA	19.81	20.48	21.68	8.72	7.01	5.99	20.6567	7.24	-1.00607	2.95011e-13
57703	CWC22	mRNA	20.75	23.31	22.99	9.86	8.94	5.24	22.35	8.01333	-1.00591	4.30236e-07
1399	CRKL	mRNA	31.32	27.03	26.95	12.17	9.06	9.72	28.4333	10.3167	-1.00568	1.79893e-12
4047	LSS	mRNA	22.04	18.31	16.24	7.47	6.2	6.54	18.8633	6.73667	-1.00542	7.06694e-10
84083	ZRANB3	mRNA	2.39	2.76	3.37	1	1.04	0.81	2.84	0.95	-1.00517	8.28907e-06
112	ADCY6	mRNA	6.05	3.79	4.51	2.51	1.35	1.36	4.78333	1.74	-1.00357	0.000151595
5984	RFC4	mRNA	55.56	72.34	67.98	21.21	30.67	17.83	65.2933	23.2367	-1.00353	1.46811e-06
25842	ASF1A	mRNA	8.43	9.72	10.82	3.48	3.71	3.14	9.65667	3.44333	-1.0033	3.93324e-07
25939	SAMHD1	mRNA	13.98	13.68	14.29	5.44	5.52	4.26	13.9833	5.07333	-1.00323	3.51914e-11
9866	TRIM66	mRNA	1.99	1.64	2.1	0.74	0.52	0.73	1.91	0.663333	-1.00226	4.70295e-06
284695	ZNF326	mRNA	5.47	6.95	7.03	2.68	2.56	1.57	6.48333	2.27	-1.00065	1.39491e-06
10460	TACC3	mRNA	28.73	28.14	27.53	12.32	11.15	7.5	28.1333	10.3233	-1.00047	1.22055e-08
7098	TLR3	mRNA	2.28	2.45	2.05	1	0.86	0.57	2.26	0.81	-1.00037	0.00234315
84129	ACAD11	mRNA	15.49	17.02	19.53	4.73	6.25	7.47	17.3467	6.15	-1.00001	1.76737e-06
23463	ICMT	mRNA	19.79	22.88	21.33	28	29.97	32.67	21.3333	30.2133	1.00026	2.7562e-12
4708	NDUFB2	mRNA	119.99	126.35	117.31	150.89	169.15	196.03	121.217	172.023	1.00044	2.53737e-09
468	ATF4	mRNA	177.31	176.28	167.44	264.19	224.44	268.19	173.677	252.273	1.0006	2.45633e-15
26233	FBXL6	mRNA	9.91	10.41	8.67	12.44	13.13	15.84	9.66333	13.8033	1.00268	2.8495e-07
123803	NTAN1	mRNA	44.47	48.18	47.78	57.47	71.64	71.41	46.81	66.84	1.00287	5.14092e-10
10542	LAMTOR5	mRNA	109.65	114.77	115.82	139.64	159.75	184.43	113.413	161.273	1.00296	5.85284e-10
57048	PLSCR3	mRNA	57.82	48.43	45.03	67.11	66.08	82.61	50.4267	71.9333	1.00322	2.1786e-09
84975	MFSD5	mRNA	14.79	14.93	13.49	19.56	19.65	22.67	14.4033	20.6267	1.0034	1.28946e-09
100526783	C15orf38-AP3S2	mRNA	1.58	0.62	1.9	1.62	1.93	2.26	1.36667	1.93667	1.00352	0.00546811
6636	SNRPF	mRNA	93.91	117.71	115.28	127.61	165.97	171.26	108.967	154.947	1.00376	2.75605e-08
93436	ARMC6	mRNA	12.01	13.94	9.98	18.74	16.37	16.76	11.9767	17.29	1.00398	1.97743e-09
5585	PKN1	mRNA	37.9	30.36	27.99	48.81	43.95	45.31	32.0833	46.0233	1.00404	1.34013e-11
23603	CORO1C	mRNA	101.87	110.96	101.74	143.11	151.35	140.36	104.857	144.94	1.00437	3.32841e-19
51126	NAA20	mRNA	99.43	115.26	101.31	134.09	149.89	166.97	105.333	150.317	1.00508	1.07025e-10
1635	DCTD	mRNA	42.45	43.74	41.38	63.49	57.63	61.12	42.5233	60.7467	1.00515	1.7152e-17
1973	EIF4A1	mRNA	973.41	981.28	954.31	1386.76	1383.08	1395.92	969.667	1388.59	1.00515	7.66678e-21
152189	CMTM8	mRNA	9.41	9.23	7.74	9.88	10.33	16.76	8.79333	12.3233	1.0053	0.000321813
6231	RPS26	mRNA	285.38	297.76	264.1	344.86	455.19	408.88	282.413	402.977	1.00543	7.93104e-11
8574	AKR7A2	mRNA	22.36	23.9	24.16	26.64	35.47	35.77	23.4733	32.6267	1.00576	1.72806e-08
29107	NXT1	mRNA	22.56	26.34	26.29	33.65	33.73	40.08	25.0633	35.82	1.00601	3.41198e-09
6472	SHMT2	mRNA	58.22	58.7	57.92	81.88	80.79	87.79	58.28	83.4867	1.00602	2.25108e-16
2739	GLO1	mRNA	154.25	171.96	176.54	200.54	251.44	264.48	167.583	238.82	1.00608	3.62778e-10
55315	SLC29A3	mRNA	1.91	1.52	1.6	2.86	2.17	2.23	1.67667	2.42	1.00627	0.00071222
10907	TXNL4A	mRNA	29.45	28.63	28.96	39.57	41.98	43.19	29.0133	41.58	1.00646	1.2656e-12
126789	PUSL1	mRNA	12.64	12.5	11.9	15.73	17.65	19.56	12.3467	17.6467	1.0065	1.54169e-07
29956	CERS2	mRNA	61.34	62.49	59.7	90.34	81.57	89.69	61.1767	87.2	1.0069	6.83082e-18
5516	PPP2CB	mRNA	53.29	58.33	54.93	77.17	71.67	89.46	55.5167	79.4333	1.007	5.09652e-12
9618	TRAF4	mRNA	30	27.43	27.63	47.87	37.77	39.58	28.3533	41.74	1.00712	1.78581e-14
960	CD44	mRNA	410.11	367.57	339.99	758.42	558.14	493.04	372.557	603.2	1.00724	1.00817e-12
598	BCL2L1	mRNA	102.76	86.32	76.01	146.57	114.34	120.54	88.3633	127.15	1.00725	3.01916e-11
100128731	OST4	mRNA	379.63	351.65	380	435.62	561.75	585.2	370.427	527.523	1.00761	1.38123e-09
54707	GPN2	mRNA	18.29	16.86	16.16	22.54	24.66	26.32	17.1033	24.5067	1.00855	1.43075e-09
26589	MRPL46	mRNA	17.15	18.12	17.58	25.71	25.07	25.14	17.6167	25.3067	1.00877	9.06443e-10
80328	ULBP2	mRNA	14.33	17.16	19.15	20.93	23.08	28.26	16.88	24.09	1.00905	5.56233e-07
4725	NDUFS5	mRNA	155.06	166.12	166.88	202.58	246.02	249.15	162.687	232.583	1.00935	8.50301e-11
28974	C19orf53	mRNA	119.43	119.52	121.96	169.58	197	152.23	120.303	172.937	1.00936	1.47158e-13
10197	PSME3	mRNA	73.03	78.99	65.2	104.86	100.87	106.53	72.4067	104.087	1.00959	3.69715e-15
79622	SNRNP25	mRNA	30.81	31.34	31.82	42.45	50.38	42.13	31.3233	44.9867	1.00969	4.32073e-11
1846	DUSP4	mRNA	8.36	8.82	8.5	13.13	11.01	12.81	8.56	12.3167	1.01002	1.02915e-13
7462	LAT2	mRNA	12.74	11.46	10.51	20.8	15.99	13.34	11.57	16.71	1.01031	3.20513e-08
6484	ST3GAL4	mRNA	23.16	20.01	19.18	34.91	27.91	27.17	20.7833	29.9967	1.01051	1.43959e-11
26262	TSPAN17	mRNA	32.66	29.31	26.22	44.37	38.42	45.42	29.3967	42.7367	1.01084	3.55051e-12
81689	ISCA1	mRNA	40.56	44.65	44.74	60.03	60.3	66.23	43.3167	62.1867	1.0111	5.32891e-14
7979	SEM1	mRNA	139.4	144.24	135.77	192.19	199.14	210.27	139.803	200.533	1.01136	2.6101e-13
10607	TBL3	mRNA	15.2	14.41	14.08	19.93	20.42	22.44	14.5633	20.93	1.01145	1.02481e-11
92421	CHMP4C	mRNA	21.92	23.91	21.44	31.79	31.42	33.56	22.4233	32.2567	1.01206	8.37957e-13
51123	ZNF706	mRNA	21.34	22.16	21.79	28.95	32.46	32.52	21.7633	31.31	1.01206	2.91028e-13
1155	TBCB	mRNA	62.1	71.88	67.52	75.28	102.05	103.33	67.1667	93.5533	1.0122	3.02475e-09
404550	C16orf74	mRNA	50.27	48.02	39.96	72.89	64.55	62.25	46.0833	66.5633	1.01283	7.6996e-12
2617	GARS	mRNA	134.36	156.62	144.35	201.26	199.41	224.66	145.11	208.443	1.0129	3.52727e-14
9308	CD83	mRNA	5.74	6.75	7.19	9.26	8.62	10.09	6.56	9.32333	1.01334	4.43193e-08
51236	HGH1	mRNA	5.57	5.13	4.44	8.07	7.29	6.79	5.04667	7.38333	1.01341	3.82952e-08
79155	TNIP2	mRNA	14.67	15	12.16	23.66	17.61	16.98	13.9433	19.4167	1.01368	3.27633e-09
51107	APH1A	mRNA	84.78	78.2	67.4	108.92	106.23	121.6	76.7933	112.25	1.01404	5.09009e-12
4494	MT1F	mRNA	33.26	32	40.81	37.39	54.05	59.94	35.3567	50.46	1.01442	6.04458e-05
6386	SDCBP	mRNA	77.36	92.36	96.79	118.67	123.3	142.27	88.8367	128.08	1.01443	2.90516e-11
91272	BOD1	mRNA	37.37	41.56	41.83	53.3	53.66	65.75	40.2533	57.57	1.01467	8.79142e-11
2584	GALK1	mRNA	5.1	6.21	6.49	8.64	8.52	8.5	5.93333	8.55333	1.0148	4.57638e-06
27089	UQCRQ	mRNA	80.11	91.23	86.28	97.7	129.59	141.62	85.8733	122.97	1.01514	1.63741e-08
1327	COX4I1	mRNA	341.05	358.22	356.24	471.43	541.01	525.48	351.837	512.64	1.01526	6.59328e-15
221120	ALKBH3	mRNA	23.46	29.58	28.87	40.43	40.77	37.05	27.3033	39.4167	1.01547	4.71834e-12
150678	COPS9	mRNA	60.92	51.38	56.81	67.51	89.03	85.76	56.37	80.7667	1.01616	2.42415e-07
29916	SNX11	mRNA	12.4	13.44	11.98	18.19	15.24	22.22	12.6067	18.55	1.01629	5.89392e-08
1819	DRG2	mRNA	24.16	27.05	27.01	36.87	38.53	38.59	26.0733	37.9967	1.01652	7.58894e-14
91300	R3HDM4	mRNA	40.39	36.06	30.64	57.92	44.94	52.65	35.6967	51.8367	1.01667	1.50957e-10
25818	KLK5	mRNA	57.7	51.3	51.29	81.4	77.76	74.93	53.43	78.03	1.01745	1.56034e-16
10668	CGRRF1	mRNA	3.57	5.75	5.36	5.59	7.99	8.57	4.89333	7.38333	1.0176	0.000559479
26284	ERAL1	mRNA	35.35	38.01	37.2	53.17	50.36	56.32	36.8533	53.2833	1.01789	8.6267e-15
9238	TBRG4	mRNA	70.32	70.11	70.38	107.76	94.03	104.94	70.27	102.243	1.01958	1.64703e-18
2773	GNAI3	mRNA	55.08	63.58	61.59	74.19	88.17	97.12	60.0833	86.4933	1.01993	1.07805e-10
22800	RRAS2	mRNA	42.12	51.06	47.44	57.51	68.73	75.85	46.8733	67.3633	1.01994	1.6876e-09
84335	AKT1S1	mRNA	51.34	44.76	35.41	62.25	59.88	69.87	43.8367	64	1.02022	1.41977e-09
79711	IPO4	mRNA	21.43	18.63	16.3	29.34	25.45	27.04	18.7867	27.2767	1.02039	3.2516e-12
387	RHOA	mRNA	440.6	461.2	482.09	596.98	656.13	742.18	461.297	665.097	1.02068	1.09917e-12
25844	YIPF3	mRNA	46.23	44.65	41.29	61.56	59.05	70.42	44.0567	63.6767	1.02068	3.90564e-12
506	ATP5F1B	mRNA	571.96	616.15	605.89	795.79	833.82	958.77	598	862.793	1.02091	1.41394e-13
5283	PIGH	mRNA	10.45	12.1	11.67	15.98	16.62	17.11	11.4067	16.57	1.02115	5.51554e-09
7388	UQCRH	mRNA	382.15	392.56	393.22	491.55	549.05	642.25	389.31	560.95	1.02121	4.81447e-11
6222	RPS18	mRNA	2134.9	2230.13	2187.18	2867.5	3143.5	3434.41	2184.07	3148.47	1.02145	8.60008e-14
2931	GSK3A	mRNA	44.03	41.01	35.05	62.25	50.61	61.63	40.03	58.1633	1.02148	1.01912e-11
54939	COMMD4	mRNA	80.53	79.67	73.07	93.58	124.46	124.97	77.7567	114.337	1.02156	4.05466e-09
30968	STOML2	mRNA	103.39	113.01	111.62	151.57	165.3	158.61	109.34	158.493	1.02221	3.1166e-16
81892	SLIRP	mRNA	276.23	282.69	254.61	270.72	434.51	459.7	271.177	388.31	1.02253	2.25176e-06
5526	PPP2R5B	mRNA	10.01	6.62	6.8	12.17	9.5	12.08	7.81	11.25	1.02268	8.80213e-07
10452	TOMM40	mRNA	59.97	55.5	43.06	78.75	78.53	72.5	52.8433	76.5933	1.02318	4.04228e-11
8625	RFXANK	mRNA	28.89	31.83	32.77	44.74	49.12	43.28	31.1633	45.7133	1.0234	7.72233e-13
9686	VGLL4	mRNA	12.58	12.78	11.73	19.45	15.88	18.01	12.3633	17.78	1.02349	1.15598e-13
6637	SNRPG	mRNA	148.28	176.09	165.74	188.53	264.54	263.61	163.37	238.893	1.02358	2.98909e-08
84299	MIEN1	mRNA	29.59	28.49	28.07	37.52	41.02	46.25	28.7167	41.5967	1.02369	1.45229e-10
11137	PWP1	mRNA	32.54	36.84	33.56	47.5	52.02	49.7	34.3133	49.74	1.02374	9.45094e-15
27095	TRAPPC3	mRNA	49.29	55.39	49.81	76.5	75.65	72.99	51.4967	75.0467	1.02396	3.56212e-16
284207	METRNL	mRNA	9.36	7.96	9	12.67	11.8	13.73	8.77333	12.7333	1.02411	3.98547e-08
128218	TMEM125	mRNA	6.37	6.49	6.97	10.31	9.73	9.14	6.61	9.72667	1.02478	8.77372e-09
55207	ARL8B	mRNA	37.19	44.45	41.53	56.3	58.78	63.4	41.0567	59.4933	1.02511	2.13828e-13
23223	RRP12	mRNA	18.83	17.49	14.83	31.92	22.81	20.35	17.05	25.0267	1.02603	1.47532e-09
27257	LSM1	mRNA	23.08	26.88	26.72	31.91	34.54	44.34	25.56	36.93	1.02629	1.04314e-07
25798	BRI3	mRNA	93.03	92.75	76.52	130.67	124.15	152.64	87.4333	135.82	1.02638	1.45241e-10
199990	FAAP20	mRNA	57.25	49.79	57.48	70.8	81.19	104.01	54.84	85.3333	1.02647	1.30712e-07
51728	POLR3K	mRNA	30.36	36.89	30.44	40.34	50.84	50.33	32.5633	47.17	1.02735	4.41812e-08
6455	SH3GL1	mRNA	58.44	40.19	33.08	68.54	64.25	60.13	43.9033	64.3067	1.02744	2.26036e-07
79001	VKORC1	mRNA	91.45	90.48	92.78	108.7	129.16	156.76	91.57	131.54	1.02768	6.09923e-09
8848	TSC22D1	mRNA	28.05	31.25	29.49	44.66	41.6	61.58	29.5967	49.28	1.02776	9.77842e-09
153769	SH3RF2	mRNA	16.63	14.25	16.44	31.93	27.62	21.54	15.7733	27.03	1.02803	5.3165e-13
1474	CST6	mRNA	4.42	4.26	5.55	5.05	5.64	9.81	4.74333	6.83333	1.02819	0.0179214
7389	UROD	mRNA	36.59	41.37	40.06	46.2	56.86	70.33	39.34	57.7967	1.0285	7.19213e-08
219927	MRPL21	mRNA	118.77	125.01	120.04	156.94	190.65	182.42	121.273	176.67	1.02862	4.52838e-12
2395	FXN	mRNA	2.78	3.01	2.69	3.65	4.39	4.3	2.82667	4.11333	1.0287	4.26723e-09
7172	TPMT	mRNA	11.35	12.09	13.68	16.02	19.23	18.92	12.3733	18.0567	1.02875	1.99909e-10
51162	EGFL7	mRNA	5.42	6.58	8.17	8.89	9.44	11.09	6.72333	9.80667	1.02922	3.43554e-05
10975	UQCR11	mRNA	78.86	79.79	81.44	96.78	117.9	132.88	80.03	115.853	1.02928	6.83977e-10
23327	NEDD4L	mRNA	37.61	41.37	43.24	73.33	59.85	46.91	40.74	60.03	1.02936	3.11999e-12
54984	PINX1	mRNA	6.25	6.25	6.29	10.22	10.82	6.62	6.26333	9.22	1.02943	7.72747e-06
51614	ERGIC3	mRNA	230.8	233.77	236.71	311.3	335.27	371.74	233.76	339.437	1.03017	4.4263e-14
22827	PUF60	mRNA	67.45	66.22	59.98	104.08	91.29	88.63	64.55	94.6667	1.03106	3.64999e-18
28987	NOB1	mRNA	104.3	94.97	97.19	153.91	141.09	138.33	98.82	144.443	1.03131	1.07022e-20
896	CCND3	mRNA	21.63	19.28	16.87	27.59	26.04	30.21	19.26	27.9467	1.03155	1.88904e-10
58527	ABRACL	mRNA	38.33	42.54	37.25	53.55	59.84	58.65	39.3733	57.3467	1.03176	4.83098e-11
2091	FBL	mRNA	254.63	236.97	220.81	329.33	350.37	357.19	237.47	345.63	1.03257	2.31327e-15
10295	BCKDK	mRNA	54.71	50.95	48.01	68.08	76.44	78.83	51.2233	74.45	1.03267	5.26858e-13
54499	TMCO1	mRNA	26.04	31.91	29.95	35.47	45.14	47.1	29.3	42.57	1.03352	1.06111e-09
23399	CTDNEP1	mRNA	124.3	102.67	93.15	160.15	141.37	166.58	106.707	156.033	1.03449	1.13409e-11
1366	CLDN7	mRNA	39.89	38.76	36.42	52.21	51.5	62.34	38.3567	55.35	1.03466	1.53803e-11
23593	HEBP2	mRNA	14.31	15.43	14.24	19.53	22.88	21.97	14.66	21.46	1.03505	3.33765e-09
29984	RHOD	mRNA	78.01	71.07	66.91	96.24	101.45	117.7	71.9967	105.13	1.03527	2.66721e-11
55256	ADI1	mRNA	142.99	147	147.73	200.96	213.4	236.8	145.907	217.053	1.03543	1.71522e-14
112869	SGF29	mRNA	14.48	17.45	16.42	22.8	24.57	22.91	16.1167	23.4267	1.03547	1.45485e-09
4713	NDUFB7	mRNA	205.13	209.03	188.2	256.66	319.64	315.3	200.787	297.2	1.03553	3.48936e-11
5437	POLR2H	mRNA	112.69	117.53	117.41	159.53	169.21	187.06	115.877	171.933	1.03567	3.56568e-14
3589	IL11	mRNA	7.47	6.96	7.12	12.81	9.23	9.64	7.18333	10.56	1.03571	3.38612e-09
51079	NDUFA13	mRNA	230.86	243.09	248.38	277.72	361.32	408.7	240.777	349.247	1.03577	1.20389e-08
7851	MALL	mRNA	54.98	45.93	41.64	74.43	65.84	68.57	47.5167	69.6133	1.03582	1.01122e-12
6598	SMARCB1	mRNA	50.5	51.62	48.69	76.08	71.85	72.7	50.27	73.5433	1.03593	6.79659e-19
396	ARHGDIA	mRNA	136.74	108.69	78.73	165.27	154.44	154.28	108.053	157.997	1.03645	3.26864e-08
308	ANXA5	mRNA	207.42	245.58	246.32	316.42	322.31	381.14	233.107	339.957	1.03674	2.90643e-12
5702	PSMC3	mRNA	187.41	226.11	211.07	294.85	343.99	274.62	208.197	304.487	1.03677	9.10187e-14
51114	ZDHHC9	mRNA	18.19	20.02	20.59	26.86	25.64	33.44	19.6	28.6467	1.03685	4.50673e-11
3052	HCCS	mRNA	21.14	24.09	22.39	29.84	33.12	36.19	22.54	33.05	1.03805	1.99694e-11
10423	CDIPT	mRNA	32.69	31.25	28.12	42.44	44.36	48.76	30.6867	45.1867	1.03833	3.10152e-12
4828	NMB	mRNA	7.79	7.15	8.21	10.54	11.34	12.03	7.71667	11.3033	1.03851	5.15547e-06
1337	COX6A1	mRNA	766.8	816.82	851.49	996.6	1172.04	1374.7	811.703	1181.11	1.03866	3.56281e-10
387496	RASL11A	mRNA	1.53	3.19	2.96	3.53	2.54	3.49	2.56	3.18667	1.0392	0.00934232
84246	MED10	mRNA	46.75	50.08	54.1	67.69	67.39	85.3	50.31	73.46	1.03925	5.58535e-10
29086	BABAM1	mRNA	84.43	86.76	79.79	112.76	123	132.25	83.66	122.67	1.03967	1.04941e-13
11332	ACOT7	mRNA	54.78	56.46	48.64	77.99	77.82	77.55	53.2933	77.7867	1.03998	7.73423e-16
26260	FBXO25	mRNA	25.17	26.39	27.65	39.69	38.87	43.25	26.4033	40.6033	1.04	4.1639e-13
10611	PDLIM5	mRNA	20.76	21.51	23.22	32.22	35.72	34.48	21.83	34.14	1.04004	1.25232e-16
116071	BATF2	mRNA	0.47	1.03	0.82	0.93	1.26	1.07	0.773333	1.08667	1.04073	0.0361616
85359	DGCR6L	mRNA	18.02	18.26	19.62	22.37	29.4	29.86	18.6333	27.21	1.04136	5.46863e-08
23788	MTCH2	mRNA	81.92	89.51	89.12	115.09	128.59	138.05	86.85	127.243	1.04159	1.15121e-13
7376	NR1H2	mRNA	34.18	30.08	30.33	44.39	45.73	49.42	31.53	46.5133	1.04199	5.1131e-13
2717	GLA	mRNA	32.24	37.41	41.14	47.84	53.5	60.75	36.93	54.03	1.04211	1.15984e-09
192286	HIGD2A	mRNA	242.43	227.82	213.8	294.12	339.34	367.95	228.017	333.803	1.04322	5.64706e-12
51386	EIF3L	mRNA	240.8	242.6	230.66	333.72	359.97	371.11	238.02	354.933	1.04382	2.95296e-17
6168	RPL37A	mRNA	1191.93	1216.41	1152.53	1381.43	1865.91	1946.25	1186.96	1731.2	1.04416	1.28089e-09
50855	PARD6A	mRNA	5.43	5.53	7.75	9.86	9.19	8.47	6.23667	9.17333	1.04427	8.72361e-06
28952	CCDC22	mRNA	8.98	7.71	8.54	13.24	11.39	12.64	8.41	12.4233	1.04477	1.26536e-10
5478	PPIA	mRNA	2347.07	2536.94	2481.33	3077.75	3805.99	4174.13	2455.11	3685.96	1.04492	8.51248e-12
10549	PRDX4	mRNA	90.2	102.47	98.53	125.87	146.53	153.96	97.0667	142.12	1.04518	9.12638e-12
64223	MLST8	mRNA	37.75	37.35	37.6	53.43	52.59	59.52	37.5667	55.18	1.0452	1.86947e-14
9997	SCO2	mRNA	8.83	8.78	11.7	15.05	14.26	13.79	9.77	14.3667	1.04523	1.20906e-06
91647	ATPAF2	mRNA	12.73	14.15	12.84	17.67	19.81	21.81	13.24	19.7633	1.04675	2.94753e-09
399665	FAM102A	mRNA	2.91	2.66	2.4	4.38	3.1	4.06	2.65667	3.84667	1.04777	4.39335e-07
1802	DPH2	mRNA	28.13	27.57	23.39	42.28	34.47	40.29	26.3633	39.0133	1.04782	5.67842e-13
79139	DERL1	mRNA	36.95	40.01	41.65	50.58	52.66	62.87	39.5367	55.37	1.04799	2.0562e-12
92745	SLC38A5	mRNA	54.62	47.48	37.41	69.89	67.12	71.38	46.5033	69.4633	1.04826	2.62023e-10
5201	PFDN1	mRNA	102.5	116.18	103.49	154.02	169.31	152.01	107.39	158.447	1.04863	2.64984e-16
147007	TMEM199	mRNA	7.89	9.47	7.47	10.82	13.05	12.69	8.27667	12.1867	1.04884	4.15847e-09
79594	MUL1	mRNA	11.55	10.78	10.56	16.93	16.22	14.94	10.9633	16.03	1.04903	1.83179e-13
84769	MPV17L2	mRNA	10.92	13.96	9.91	14.63	17.06	19.51	11.5967	17.0667	1.0496	1.62191e-06
51022	GLRX2	mRNA	12.23	14.62	12.71	19.21	21.28	19.7	13.1867	20.0633	1.0497	2.12291e-06
11262	SP140	mRNA	0.89	1.36	0.96	1.7	1.94	2.39	1.07	2.01	1.05079	0.0303976
1604	CD55	mRNA	24.04	28.2	24.11	38.37	42.12	42.09	25.45	40.86	1.05148	6.58301e-15
28972	SPCS1	mRNA	155.21	174.88	162.95	216.98	253.58	256.51	164.347	242.357	1.05223	2.42189e-13
6184	RPN1	mRNA	93.88	99.31	98.49	147.5	139.57	144.82	97.2267	143.963	1.05247	8.90359e-22
51094	ADIPOR1	mRNA	67.03	71.93	75.39	99.77	104.2	112.79	71.45	105.587	1.05247	1.63981e-15
3420	IDH3B	mRNA	91.57	90.09	88.77	123.05	127.42	147.91	90.1433	132.793	1.05254	8.28027e-14
1503	CTPS1	mRNA	24.79	27.86	24.6	37.94	38.41	38.75	25.75	38.3667	1.05272	5.837e-17
10245	TIMM17B	mRNA	68.92	70.1	71.03	83.56	104.89	123.12	70.0167	103.857	1.05293	7.00653e-09
22913	RALY	mRNA	134.44	132.95	120.89	210.15	190.77	171.09	129.427	190.67	1.05347	5.98979e-20
79837	PIP4K2C	mRNA	26.4	29.82	27.42	38.68	41.87	43.58	27.88	41.3767	1.05367	1.7664e-14
56005	MYDGF	mRNA	32.88	35.04	31.72	49.06	49.18	49.37	33.2133	49.2033	1.05367	9.15235e-14
191	AHCY	mRNA	280.78	282.93	275.57	429.81	414.29	429.32	279.76	424.473	1.05381	3.41331e-23
9377	COX5A	mRNA	227.74	214.9	213.52	296.45	313.68	358.76	218.72	322.963	1.05508	2.13018e-13
113828	FAM83F	mRNA	5.45	4.39	4.33	7.91	5.69	7.47	4.72333	7.02333	1.05528	1.85165e-06
8612	PLPP2	mRNA	60.85	58.68	52.87	80.17	84.45	90.1	57.4667	84.9067	1.05575	1.38548e-13
81532	MOB2	mRNA	14.43	13.5	14.45	21.98	19.43	21.83	14.1267	21.08	1.05583	1.54442e-11
3775	KCNK1	mRNA	13.26	12.96	12.72	19.62	18.34	19.85	12.98	19.27	1.05612	2.67942e-13
93099	DMKN	mRNA	185.27	210.83	220.95	234.29	316.54	308.96	205.683	286.597	1.0563	8.66088e-10
57026	PDXP	mRNA	7.35	6.58	6.04	10.51	7.94	11.22	6.65667	9.89	1.05695	3.53793e-07
1892	ECHS1	mRNA	83.72	92.15	90.27	118.12	136.92	141.16	88.7133	132.067	1.05698	3.4908e-13
9957	HS3ST1	mRNA	8.31	7.15	5.7	13.27	15.03	15.55	7.05333	14.6167	1.05699	1.05274e-08
51649	MRPS23	mRNA	38.19	44.27	38.77	55.24	59.85	64.44	40.41	59.8433	1.05714	2.53412e-12
84971	ATG4D	mRNA	10.2	10.37	7.83	15.07	11.87	16.7	9.46667	14.5467	1.05808	1.86853e-07
10588	MTHFS	mRNA	8.17	9.15	9.03	10.97	14.38	13.74	8.78333	13.03	1.05891	1.48727e-08
26270	FBXO6	mRNA	3.58	3.87	3.11	6.14	4.04	6.37	3.52	5.51667	1.05996	0.000214067
88745	RRP36	mRNA	26.48	26.61	23.41	38.76	43.06	32.46	25.5	38.0933	1.06141	4.01594e-11
7334	UBE2N	mRNA	67.37	75.08	73.41	97.87	110.37	112.6	71.9533	106.947	1.06153	7.42498e-15
10121	ACTR1A	mRNA	38.57	38.96	34.05	55.12	54.6	56.54	37.1933	55.42	1.06198	1.08788e-16
293	SLC25A6	mRNA	160.22	130.92	119.07	219.14	191.69	202.47	136.737	204.433	1.06374	1.38128e-13
7965	AIMP2	mRNA	39.88	47.43	35.17	61.27	61.9	60.14	40.8267	61.1033	1.06428	4.42708e-12
746	TMEM258	mRNA	134.43	138.65	116.65	155.4	200.99	220.39	129.91	192.26	1.06454	2.51953e-08
92703	TMEM183A	mRNA	16.66	19.78	18.24	25.2	26.59	29.59	18.2267	27.1267	1.06503	2.61165e-12
23170	TTLL12	mRNA	20.96	17.65	16.67	31.35	26.59	25.04	18.4267	27.66	1.06549	9.6226e-14
5701	PSMC2	mRNA	45.66	55.04	47.62	64.74	76.05	78.65	49.44	73.1467	1.06574	7.00545e-12
51368	TEX264	mRNA	27.07	27.66	23.24	37.31	43.77	43.93	25.99	41.67	1.06601	1.35236e-12
56902	PNO1	mRNA	14.82	17.09	16	21.22	23.23	26.42	15.97	23.6233	1.06703	1.70269e-10
10456	HAX1	mRNA	98.29	98.83	94.89	137.75	142.59	156.88	97.3367	145.74	1.0673	1.69423e-15
1318	SLC31A2	mRNA	32.93	36.47	35.58	51.81	57.67	53.75	34.9933	54.41	1.06781	9.78812e-16
89887	ZNF628	mRNA	2.59	2.08	1.65	3.69	2.73	3.27	2.10667	3.23	1.06948	1.43689e-05
4809	SNU13	mRNA	109.77	121.71	116.32	154.44	172.7	188.91	115.933	172.017	1.06958	1.36147e-13
5664	PSEN2	mRNA	3.58	4.85	2.73	5.55	5.38	6.52	3.72	5.81667	1.06965	1.27413e-05
10978	CLP1	mRNA	10.95	13.34	12.45	16.56	16.15	22.03	12.2467	18.2467	1.07065	5.77496e-08
83460	EMC6	mRNA	88.79	94.9	83.64	122.65	139.74	138.09	89.11	133.493	1.07118	2.09967e-13
10092	ARPC5	mRNA	62.84	79.02	73.68	91.49	113.78	116.33	71.8467	107.2	1.07123	8.26071e-11
5686	PSMA5	mRNA	35.17	40.59	36.11	52.22	57.03	58.19	37.29	55.8133	1.07129	3.45307e-15
54998	AURKAIP1	mRNA	83.14	79.97	78	110.88	125.69	129.5	80.37	122.023	1.07197	3.78301e-14
7170	TPM3	mRNA	250.22	275.79	271.48	367.81	433.39	395.07	265.83	398.757	1.0724	1.61063e-16
6199	RPS6KB2	mRNA	14	13.87	10.68	17.22	19.2	21.43	12.85	19.2833	1.07279	1.91345e-08
1906	EDN1	mRNA	4.66	4.88	4.66	8.98	7.56	4.88	4.73333	7.14	1.07329	8.72018e-06
58505	OSTC	mRNA	44.99	47.55	40.31	64.28	61.73	73.53	44.2833	66.5133	1.07354	6.42706e-12
10184	LHFPL2	mRNA	8.23	7.46	7.53	12.45	11.34	11.23	7.74	11.6733	1.07437	4.93876e-16
51693	TRAPPC2L	mRNA	13.44	13.27	12.69	18.18	20.19	20.88	13.1333	19.75	1.0753	7.54472e-12
10055	SAE1	mRNA	112.78	126.42	112.79	164.11	167.68	195.63	117.33	175.807	1.07561	2.81948e-14
6768	ST14	mRNA	38.98	26.51	22.08	52.72	39.45	40.52	29.19	44.23	1.07568	1.41272e-07
10440	TIMM17A	mRNA	21.11	22.38	21.48	31.27	31.17	35.14	21.6567	32.5267	1.07617	5.16089e-13
5250	SLC25A3	mRNA	298.1	323.18	300.63	431.43	445.14	504.12	307.303	460.23	1.07678	1.2062e-15
83590	TMUB1	mRNA	47.17	39.58	37.41	57.94	57.55	72.75	41.3867	62.7467	1.07726	5.13912e-10
581	BAX	mRNA	55.64	51.25	50.84	80.53	80.5	78.59	52.5767	79.8733	1.07783	5.89524e-16
6251	RSU1	mRNA	29.6	36.33	38.22	43.17	56.1	56.79	34.7167	52.02	1.07859	6.05635e-10
1211	CLTA	mRNA	84.75	96.87	93.86	127.94	148.35	154.54	91.8267	143.61	1.07919	3.19099e-14
6206	RPS12	mRNA	1266.39	1375.26	1210.65	1571.9	1974.58	2214.97	1284.1	1920.48	1.07937	2.60863e-10
5986	RFNG	mRNA	10.88	8.29	8.09	12.13	12.15	16.24	9.08667	13.5067	1.07972	1.72107e-06
51204	TACO1	mRNA	21.35	23.35	21.98	32.19	33.04	35.22	22.2267	33.4833	1.07984	3.87031e-13
8665	EIF3F	mRNA	218.63	213.88	199.77	309.93	318.66	324.33	210.76	317.64	1.07996	2.46868e-19
353322	ANKRD37	mRNA	15	10.79	9.24	18.66	14.03	20.07	11.6767	17.5867	1.08068	1.70112e-05
51070	NOSIP	mRNA	50.65	53.59	55.23	73.07	87.18	80.23	53.1567	80.16	1.0808	1.29837e-13
29907	SNX15	mRNA	13.76	12.87	11.19	18.38	18.81	21.01	12.6067	19.4	1.08116	1.44807e-10
374291	NDUFS7	mRNA	51.34	45.01	38.36	54.23	70.93	82.76	44.9033	69.3067	1.08127	3.02481e-07
126208	ZNF787	mRNA	11.92	9.48	9.81	16.76	12.93	17.26	10.4033	15.65	1.08165	8.03459e-09
6203	RPS9	mRNA	916.15	894.96	856.73	1221.34	1351.33	1455.22	889.28	1342.63	1.08238	1.71123e-15
29914	UBIAD1	mRNA	4.92	4.92	4.66	6.98	7.03	8.32	4.83333	7.44333	1.08242	5.28882e-10
7332	UBE2L3	mRNA	136.28	153.28	156.42	206.67	278.75	237.67	148.66	241.03	1.08245	2.16512e-14
51324	SPG21	mRNA	68.34	73.59	74.92	96.82	103.9	117.59	72.2833	106.103	1.08266	1.07926e-13
55644	OSGEP	mRNA	13.92	14.53	14.1	19.02	20.43	24.63	14.1833	21.36	1.08286	1.94075e-09
10450	PPIE	mRNA	20.8	23.91	29.06	38.85	37.89	40.45	24.59	39.0633	1.0829	3.99762e-11
6391	SDHC	mRNA	45.24	48.25	47.69	62.61	68.64	81.36	47.06	70.87	1.08305	2.87001e-12
79897	RPP21	mRNA	177.82	181.74	186.01	241.04	276.96	303.03	181.857	273.677	1.08325	1.84341e-12
10269	ZMPSTE24	mRNA	26.45	34.03	34.01	40.6	50.13	51.46	31.4967	47.3967	1.0835	2.24853e-10
2197	FAU	mRNA	505.42	530.76	532.67	666.5	842.76	849.07	522.95	786.11	1.08355	2.2908e-12
3727	JUND	mRNA	21.24	16.23	14.37	26.58	23.63	28.26	17.28	26.1567	1.08392	4.70794e-09
57111	RAB25	mRNA	111.73	121.3	127.81	170.76	173.55	199.79	120.28	181.367	1.0841	2.48289e-14
3868	KRT16	mRNA	8.23	9.48	10.14	9.85	15.93	16	9.28333	13.9267	1.08426	7.11885e-06
55313	CPPED1	mRNA	6.7	8.23	7.07	10.44	11.53	11.29	7.33333	11.0867	1.0845	6.35544e-13
25828	TXN2	mRNA	102.91	110.14	103.91	142.69	162.36	175.18	105.653	160.077	1.08562	9.32155e-14
513	ATP5F1D	mRNA	99.96	80.08	78.13	116.52	123.55	146.85	86.0567	128.973	1.08575	2.67895e-10
50650	ARHGEF3	mRNA	10.54	10.87	11.24	17.04	17.07	15.17	10.8833	16.4267	1.08599	4.03157e-17
1537	CYC1	mRNA	127.59	116.8	110.75	156.04	165.95	207.22	118.38	176.403	1.08626	7.64339e-11
51264	MRPL27	mRNA	61.83	73.34	60.98	93.13	107.3	96.39	65.3833	98.94	1.08639	2.44188e-12
80262	C16orf70	mRNA	9.95	11.66	11.88	16.54	13.97	19.84	11.1633	16.7833	1.08674	3.23291e-09
9538	EI24	mRNA	144.48	168.33	157.23	230.44	236.36	257.81	156.68	241.537	1.08752	9.78508e-18
100287932	TIMM23	mRNA	134.59	155.67	141.01	191.65	228.2	231.96	143.757	217.27	1.08839	3.21281e-13
10465	PPIH	mRNA	71.15	94.88	89.38	116.63	133.23	161.99	85.1367	137.283	1.08858	3.58104e-09
124944	C17orf49	mRNA	50.09	39.55	43.79	60.48	70.31	70.85	44.4767	67.2133	1.08873	1.01745e-10
55052	MRPL20	mRNA	118.18	124.41	107.72	170.75	184.62	174.17	116.77	176.513	1.0904	3.4591e-16
55101	DMAC2	mRNA	36	36.65	35.03	49.89	55.8	59.73	35.8933	55.14	1.09247	3.68678e-13
10189	ALYREF	mRNA	130.95	128.58	114.66	178.78	186.44	202.16	124.73	189.127	1.09254	2.51964e-15
10101	NUBP2	mRNA	26	23.99	23.94	36.89	38.79	43.96	24.6433	39.88	1.09292	1.43975e-12
55702	YJU2	mRNA	11.62	13.46	11.48	17.28	19.92	18.44	12.1867	18.5467	1.09373	6.32938e-10
79568	MAIP1	mRNA	16.43	17.94	14.28	24.22	26.1	28.31	16.2167	26.21	1.09416	6.59284e-11
51548	SIRT6	mRNA	14.99	15.21	14.52	22.02	22.42	23.79	14.9067	22.7433	1.09483	1.24594e-12
604	BCL6	mRNA	3.03	2.8	3.44	4.01	4.31	6.33	3.09	4.88333	1.09494	7.10328e-06
57862	ZNF410	mRNA	30.12	32.27	31.53	45.64	45.93	52.11	31.3067	47.8933	1.0954	1.2062e-15
5531	PPP4C	mRNA	135.76	125.08	115.91	171.69	186.78	216.11	125.583	191.527	1.09609	1.20252e-12
1460	CSNK2B	mRNA	132.97	146.72	134.31	182.5	212.66	233.41	138	209.523	1.09631	1.28535e-12
118472	ZNF511	mRNA	35.97	37.5	33.86	56.95	55.39	51.59	35.7767	54.6433	1.09636	1.81971e-16
6188	RPS3	mRNA	1074.32	1135.75	1077.93	1426.84	1660.28	1759.76	1096	1615.63	1.0971	1.24814e-13
7004	TEAD4	mRNA	17.98	16.44	17.05	31.04	22.85	25.15	17.1567	26.3467	1.09733	9.56711e-13
83743	GRWD1	mRNA	14.25	13.58	10.21	20.68	19.3	18.32	12.68	19.4333	1.09763	4.89858e-11
79144	PPDPF	mRNA	187.53	147.19	151.96	207.65	222.52	307.46	162.227	245.877	1.09812	1.94841e-08
5639	PRRG2	mRNA	5.18	4.79	4.01	7.66	6.43	7.33	4.66	7.14	1.10011	4.58239e-06
10213	PSMD14	mRNA	104.2	120.24	118.66	150.62	188.2	183.75	114.367	174.19	1.10012	6.40553e-13
4234	METTL1	mRNA	6.37	6.48	6.75	10.36	10.38	10.46	6.53333	10.4	1.10029	1.62052e-07
60493	FASTKD5	mRNA	9.47	10.81	10.93	15.33	14.55	17.76	10.4033	15.88	1.1004	1.70444e-11
56993	TOMM22	mRNA	89.22	87.04	81.93	125.63	136.46	132.47	86.0633	131.52	1.10048	5.38411e-18
10556	RPP30	mRNA	9.86	10.95	10.59	14.55	18.87	18.13	10.4667	17.1833	1.10189	3.44637e-10
10884	MRPS30	mRNA	33.16	36.64	34.69	43.55	50.87	64.55	34.83	52.99	1.10222	3.66534e-09
55756	INTS9	mRNA	13.9	13.59	13.7	20.19	19.93	22.65	13.73	20.9233	1.10243	4.04232e-14
9144	SYNGR2	mRNA	54.75	48.85	50.52	81.37	77.41	79.11	51.3733	79.2967	1.10295	1.14379e-19
22872	SEC31A	mRNA	31.54	34.19	37.05	46.55	52.15	59.99	34.26	52.8967	1.10356	1.55852e-12
11047	ADRM1	mRNA	142.45	129.82	118.75	206.26	192.58	202.01	130.34	200.283	1.10366	1.37459e-18
4704	NDUFA9	mRNA	52.14	57.31	54.09	75.22	83.12	91.58	54.5133	83.3067	1.10378	9.78518e-14
51504	TRMT112	mRNA	247.58	262.94	232.55	322.43	360.42	446.75	247.69	376.533	1.10417	7.57025e-11
25994	HIGD1A	mRNA	42	51.76	49.94	63.84	75.14	80.48	47.9	73.1533	1.10456	5.17442e-12
56915	EXOSC5	mRNA	44.82	55.78	56.25	69.12	81.67	88.69	52.2833	79.8267	1.10476	2.78543e-10
25915	NDUFAF3	mRNA	37.9	39.98	39.26	44.68	60.73	71.06	39.0467	58.8233	1.10492	2.47009e-08
8220	ESS2	mRNA	8.72	9.08	7.69	16.46	13.22	11.68	8.49667	13.7867	1.10527	1.80935e-10
977	CD151	mRNA	83.43	74.62	66.31	109.77	106.41	127.35	74.7867	114.51	1.10583	8.21147e-13
25793	FBXO7	mRNA	60.95	63.88	60.28	89.52	84.84	109.95	61.7033	94.77	1.10642	2.16996e-13
254359	ZDHHC24	mRNA	9.38	8.69	8.88	19.42	24.98	27.72	8.98333	24.04	1.10743	7.33941e-10
54936	ADPRHL2	mRNA	29.62	30.04	28.36	43.52	42.26	49.51	29.34	45.0967	1.10743	5.81344e-14
84883	AIFM2	mRNA	20.45	18.29	16.39	28.52	27.96	28.39	18.3767	28.29	1.10764	2.74173e-15
3028	HSD17B10	mRNA	97.69	107.97	104.45	130.19	168.69	175.35	103.37	158.077	1.1081	5.16276e-11
285489	DOK7	mRNA	3	2.01	1.54	3.59	2.73	3.78	2.18333	3.36667	1.10834	0.000455926
56674	TMEM9B	mRNA	32.6	35.69	35.98	48.62	51.17	58.54	34.7567	52.7767	1.10887	1.20557e-13
83658	DYNLRB1	mRNA	321.39	313.05	313.23	425.78	517.49	502.28	315.89	481.85	1.10949	6.16304e-15
115939	TSR3	mRNA	41.22	38.55	37.01	54.76	57.4	67.08	38.9267	59.7467	1.10953	3.09477e-12
9358	ITGBL1	mRNA	0.68	0.95	1.36	1.82	1.68	1.67	0.996667	1.72333	1.10968	0.0025562
518	ATP5MC3	mRNA	53.31	56.86	54.14	70.06	82.99	100.24	54.77	84.43	1.11038	8.91153e-11
10284	SAP18	mRNA	42.96	48.11	43.71	58.68	70.66	75.74	44.9267	68.36	1.11132	4.03158e-12
4067	LYN	mRNA	20.08	20.59	21.26	31.77	32.69	32.53	20.6433	32.33	1.1114	2.77932e-19
55352	COPRS	mRNA	37.99	43.16	37.57	57.43	58.16	67.17	39.5733	60.92	1.11251	4.13011e-12
55831	EMC3	mRNA	26.11	30.19	26.81	40.53	47.85	46.36	27.7033	44.9133	1.11322	1.37137e-14
51160	VPS28	mRNA	35	31.82	32.94	46.34	55.62	53.45	33.2533	51.8033	1.11356	2.81684e-12
6834	SURF1	mRNA	32.21	28.34	28.8	37.44	46.72	52.55	29.7833	45.57	1.11399	5.17521e-09
126969	SLC44A3	mRNA	6.61	7.69	8.5	11.52	13.17	11.97	7.6	12.22	1.11513	5.3428e-10
65018	PINK1	mRNA	16.4	18.42	15.85	28.85	25	24.74	16.89	26.1967	1.11533	7.14598e-17
7040	TGFB1	mRNA	55.74	40.91	37.04	71.44	62.87	72.93	44.5633	69.08	1.11595	4.64972e-10
10755	GIPC1	mRNA	62.72	56.14	48.17	83.64	80.54	94.43	55.6767	86.2033	1.11658	5.79181e-13
54472	TOLLIP	mRNA	11.88	9.2	8.49	14.5	12.93	18.44	9.85667	15.29	1.11682	3.30194e-08
6697	SPR	mRNA	35.98	34.97	30.2	52.72	48.73	55.12	33.7167	52.19	1.11712	1.82335e-14
226	ALDOA	mRNA	1272.77	1094.27	1066.81	1660.68	1699.32	1921.27	1144.62	1760.42	1.11788	2.58133e-15
84844	PHF5A	mRNA	57.79	64.99	60.73	85.59	92.75	104.88	61.17	94.4067	1.11836	4.12887e-13
81605	URM1	mRNA	52.58	47.67	44.57	72.77	73.83	86.23	48.2733	77.61	1.11882	2.70037e-14
220	ALDH1A3	mRNA	15.19	16.73	14.4	27.16	23.2	22.08	15.44	24.1467	1.11886	5.41088e-17
1347	COX7A2	mRNA	200.41	202.02	189.51	223.14	270.34	324.06	197.313	272.513	1.11897	4.12531e-09
79084	WDR77	mRNA	23.6	27.49	26.7	39.39	36.99	44.06	25.93	40.1467	1.12022	1.6135e-14
6631	SNRPC	mRNA	102.39	112.8	109.24	132.49	171	196.14	108.143	166.543	1.12085	5.28661e-10
6141	RPL18	mRNA	865.09	865.65	785.4	1174.18	1363.13	1355.52	838.713	1297.61	1.12136	2.23376e-16
84759	PCGF1	mRNA	26.97	27.88	23.79	39	41.11	42.19	26.2133	40.7667	1.12166	7.17841e-12
5435	POLR2F	mRNA	18.4	18.8	18.55	27.81	27.81	29.03	18.5833	28.2167	1.12185	1.61063e-16
64951	MRPS24	mRNA	189.53	194.01	178.21	274.61	292.26	303.3	187.25	290.057	1.12209	1.46506e-17
1948	EFNB2	mRNA	11.61	9.84	9.11	15.35	14.21	17.52	10.1867	15.6933	1.12295	1.19822e-11
79073	TMEM109	mRNA	43.44	43.65	42.28	62.39	65.38	72.84	43.1233	66.87	1.12337	3.7843e-16
23762	OSBP2	mRNA	5.05	4.93	6.27	10.46	8.06	6.92	5.41667	8.48	1.12341	2.13634e-09
6207	RPS13	mRNA	950.46	1010.65	917.28	1222.6	1505.82	1711.83	959.463	1480.08	1.12365	2.12914e-11
26100	WIPI2	mRNA	17.06	18.04	16.68	25.15	27.59	27.72	17.26	26.82	1.12483	6.44927e-17
8649	LAMTOR3	mRNA	7.79	9.33	8.94	11.54	13.04	15.76	8.68667	13.4467	1.12526	5.50667e-10
27042	UTP25	mRNA	4.44	4.98	4.29	7.3	7.28	6.8	4.57	7.12667	1.12544	1.40977e-16
200185	KRTCAP2	mRNA	120.08	129.7	131.49	160.02	194.95	234.7	127.09	196.557	1.12781	1.22695e-09
311	ANXA11	mRNA	65.38	51.77	47.47	87.77	80.24	91.4	54.8733	86.47	1.12787	6.75864e-13
118424	UBE2J2	mRNA	30.01	31.87	24.35	46.84	45.67	43.25	28.7433	45.2533	1.12797	3.66613e-15
2783	GNB2	mRNA	70.5	58.41	51.17	88.28	85.36	106.55	60.0267	93.3967	1.12809	6.68987e-11
6835	SURF2	mRNA	41.91	43.42	41.15	70.7	69.22	58.04	42.16	65.9867	1.12902	5.52563e-16
402	ARL2	mRNA	118.32	114.15	121.75	152.31	185.11	211.65	118.073	183.023	1.12975	2.15677e-11
10195	ALG3	mRNA	52.72	55.83	58.02	78.26	87.31	92.55	55.5233	86.04	1.13144	2.03277e-15
3866	KRT15	mRNA	59.7	38.07	26.76	61.07	76.42	58.89	41.51	65.46	1.13269	5.41885e-06
9040	UBE2M	mRNA	86.05	77.92	68.66	119.39	112.48	131.74	77.5433	121.203	1.13282	1.64426e-14
93343	MVB12A	mRNA	28.99	28.06	28.61	38.13	43.47	51.8	28.5533	44.4667	1.13335	7.05879e-11
9802	DAZAP2	mRNA	137.18	147.13	137.6	192.03	217.49	248.38	140.637	219.3	1.13344	8.04736e-14
7311	UBA52	mRNA	538.46	558.44	541.5	721.13	934.84	1019.73	546.133	891.9	1.13425	2.33162e-12
5689	PSMB1	mRNA	280	306.1	284.82	411.57	460.59	487.54	290.307	453.233	1.1349	3.07505e-16
9550	ATP6V1G1	mRNA	88.05	102.93	103.14	127.49	158.88	171.87	98.04	152.747	1.13527	1.21129e-11
6134	RPL10	mRNA	682.39	679.18	654.2	931.43	1004.33	1203.56	671.923	1046.44	1.13564	2.96132e-14
65991	FUNDC2	mRNA	14.68	15.14	14.12	20.24	23.86	24.61	14.6467	22.9033	1.13617	4.49582e-13
55113	XKR8	mRNA	5.52	6	5.84	9.67	8.5	9.03	5.78667	9.06667	1.13824	8.39622e-12
28989	NTMT1	mRNA	24.03	24.02	21.97	40.47	37.01	38.47	23.34	38.65	1.1386	5.68241e-17
55851	PSENEN	mRNA	38.37	44.57	43.34	55.51	62.46	79.15	42.0933	65.7067	1.13867	7.3546e-10
11267	SNF8	mRNA	52.72	55.87	53.67	75.87	91.63	87.88	54.0867	85.1267	1.13869	9.29468e-15
51599	LSR	mRNA	51.07	37.3	30.66	71.47	59.17	56.96	39.6767	62.5333	1.13932	1.27003e-09
5935	RBM3	mRNA	97.87	114.45	100.3	146.21	160.72	180.38	104.207	162.437	1.13953	1.24792e-14
5499	PPP1CA	mRNA	104.93	109.87	97.82	162	158.5	170.96	104.207	163.82	1.14024	1.08646e-19
57019	CIAPIN1	mRNA	34.46	39.56	38.49	53.36	55.41	68.68	37.5033	59.15	1.14024	1.71098e-12
55020	TTC38	mRNA	4.64	5.68	4.71	6.96	6.91	9.51	5.01	7.79333	1.14095	2.36568e-07
79149	ZSCAN5A	mRNA	4.76	5.98	4.13	6.88	7.92	8.18	4.95667	7.66	1.14098	5.53618e-07
65005	MRPL9	mRNA	46.94	47.86	45.63	70.09	76.39	74.1	46.81	73.5267	1.14141	1.30083e-18
4802	NFYC	mRNA	35.96	38.87	38.14	55.5	57.1	64.66	37.6567	59.0867	1.14166	7.30836e-16
64651	CSRNP1	mRNA	9.22	8.13	7.34	13.18	10.92	15.21	8.23	13.1033	1.1427	2.28563e-09
58515	SELENOK	mRNA	32.78	37.87	36.45	56.62	59.34	52.96	35.7	56.3067	1.14344	3.1166e-16
7159	TP53BP2	mRNA	12.78	10.16	7.62	19.75	15.02	14.63	10.1867	16.4667	1.14485	1.24631e-08
64978	MRPL38	mRNA	32.37	30.13	29.09	51.43	43.57	49.76	30.53	48.2533	1.14518	6.69466e-17
64419	MTMR14	mRNA	29.85	27.14	23.91	45.12	40.21	43.98	26.9667	43.1033	1.14523	2.78724e-16
84876	ORAI1	mRNA	19.99	18.97	13.95	29.34	26.86	27.54	17.6367	27.9133	1.14536	6.57399e-11
84071	ARMC2	mRNA	1.25	0.99	1.41	1.46	2.53	2.07	1.21667	2.02	1.14536	0.00468656
23481	PES1	mRNA	43.66	44.96	41.32	75.33	67.82	63.91	43.3133	69.02	1.14582	1.66946e-23
84326	METTL26	mRNA	54.99	58.26	52.71	76.93	97.17	98.37	55.32	90.8233	1.14603	1.18756e-11
4191	MDH2	mRNA	302.71	315.18	323.44	444.69	472.32	565.21	313.777	494.073	1.14732	6.44314e-15
54461	FBXW5	mRNA	30.18	25.25	22.02	45.9	37.97	40.2	25.8167	41.3567	1.14748	1.19019e-13
10007	GNPDA1	mRNA	35.67	42.43	37.2	55.39	56.69	69.38	38.4333	60.4867	1.14775	7.78945e-13
11316	COPE	mRNA	148.24	143	141.99	208.03	221.47	253.1	144.41	227.533	1.1491	7.41461e-16
415116	PIM3	mRNA	18.97	15.61	15.97	29.06	23.95	27.2	16.85	26.7367	1.14921	1.39745e-14
51024	FIS1	mRNA	120.15	117.5	109.25	171.44	185.25	191.34	115.633	182.677	1.15019	5.5652e-17
572	BAD	mRNA	67.89	65.02	61.2	85.89	103.31	118.65	64.7033	102.617	1.15021	2.3577e-11
1329	COX5B	mRNA	275.2	270.72	275.42	338.03	447.79	503.4	273.78	429.74	1.15046	2.62055e-10
29088	MRPL15	mRNA	27.62	32.94	27.93	45.69	48.92	45.1	29.4967	46.57	1.15083	2.05588e-16
54949	SDHAF2	mRNA	30.62	38.34	35.51	54.19	56.53	54.72	34.8233	55.1467	1.15089	4.92785e-15
3552	IL1A	mRNA	51.99	57.03	61.76	141.93	87.29	46.77	56.9267	91.9967	1.15107	0.00904614
51399	TRAPPC4	mRNA	66.51	80.88	72.88	106.9	115.45	126.89	73.4233	116.413	1.15112	1.96634e-14
5690	PSMB2	mRNA	50.19	59.23	53.08	72.45	88.45	95.38	54.1667	85.4267	1.15128	8.91104e-13
7409	VAV1	mRNA	1.22	1.95	2.23	2.88	3.04	2.68	1.8	2.86667	1.15249	4.73463e-05
6155	RPL27	mRNA	1465.81	1583.03	1564.27	2024.16	2421.35	2750.44	1537.7	2398.65	1.15332	8.5951e-13
7295	TXN	mRNA	875.08	974.78	942.69	1171.34	1546.07	1682.68	930.85	1466.7	1.15384	2.41448e-11
55651	NHP2	mRNA	366.88	402.11	381.11	555.27	630.69	636.72	383.367	607.56	1.15523	7.59421e-18
5434	POLR2E	mRNA	67.79	61.73	58.85	94.46	99.42	118.45	62.79	104.11	1.15547	1.95257e-14
401505	TOMM5	mRNA	99.1	103.47	91.01	127.05	156.97	178.73	97.86	154.25	1.1556	6.62402e-11
5688	PSMA7	mRNA	225.19	227.85	214.89	306.75	379.58	371.09	222.643	352.473	1.15562	3.20271e-15
11079	RER1	mRNA	49.92	50.77	49.42	76.78	78.1	91.18	50.0367	82.02	1.15619	4.38047e-17
57129	MRPL47	mRNA	76.09	96.77	87.47	124.77	151.56	136.75	86.7767	137.693	1.15648	5.60516e-14
10399	RACK1	mRNA	3445.25	3487.81	3461.94	4912.56	5638.28	5918.62	3465	5489.82	1.15665	2.28179e-17
4831	NME2	mRNA	760.97	820.43	809.03	1062.23	1267.24	1444.98	796.81	1258.15	1.15687	4.84853e-13
738	VPS51	mRNA	20.74	18.67	15.42	31.46	27.81	28.29	18.2767	29.1867	1.1571	1.58831e-14
4605	MYBL2	mRNA	36.69	36.37	30.3	60.32	54.4	50.69	34.4533	55.1367	1.15786	1.03587e-18
1984	EIF5A	mRNA	634.07	668.46	602.43	951.83	1008.82	1091.14	634.987	1017.26	1.15793	5.19274e-19
1801	DPH1	mRNA	11.65	11.49	9.24	19.74	14.39	17.64	10.7933	17.2567	1.1584	4.89858e-11
83475	DOHH	mRNA	4.09	4	4.5	8.7	5.5	6.63	4.19667	6.94333	1.15863	6.88045e-08
51025	PAM16	mRNA	27.17	24.33	27.96	38.16	46.42	41.5	26.4867	42.0267	1.15878	9.02427e-10
23516	SLC39A14	mRNA	35.16	36.8	33.03	57.33	49.12	60.71	34.9967	55.72	1.15901	1.95018e-17
284361	EMC10	mRNA	19.91	15	15.04	28.91	23.42	27.26	16.65	26.53	1.15901	7.27197e-12
7384	UQCRC1	mRNA	158.75	160.28	147.27	220.74	237.12	279.63	155.433	245.83	1.15955	1.58831e-14
81554	RCC1L	mRNA	28.43	27.73	18.96	45.75	36.68	38.34	25.04	40.2567	1.16041	4.78362e-11
4722	NDUFS3	mRNA	104.28	126.01	111.16	165.87	179.38	197.69	113.817	180.98	1.16108	1.48045e-14
292	SLC25A5	mRNA	625.43	614.72	600.97	873.41	968.56	1083.52	613.707	975.163	1.16109	2.75372e-16
1652	DDT	mRNA	227.46	216.16	204.88	302.73	350.78	376.48	216.167	343.33	1.162	1.48045e-14
90701	SEC11C	mRNA	11.89	13.2	13.43	17.53	21.38	22.57	12.84	20.4933	1.16213	9.45163e-08
9352	TXNL1	mRNA	59.51	62.14	68.5	89.74	101.47	111.55	63.3833	100.92	1.16297	3.51304e-14
1540	CYLD	mRNA	15.59	15.23	15.47	29.55	28.33	34.75	15.43	30.8767	1.16418	1.70816e-17
51690	LSM7	mRNA	87.02	86.61	80.2	123.35	135.12	145.08	84.61	134.517	1.16435	1.17082e-13
272	AMPD3	mRNA	2.16	2.02	2.04	3.88	2.87	3.24	2.07333	3.33	1.16482	1.07698e-08
3312	HSPA8	mRNA	664.05	723.44	684.09	1067.79	1076.35	1137.54	690.527	1093.89	1.1649	6.23824e-23
64747	MFSD1	mRNA	7.84	9.99	9.14	14.53	13.89	14.55	8.99	14.3233	1.16501	7.92507e-13
548644	POLR2J3	mRNA	9.44	8.94	8.84	14.97	16.13	12.08	9.07333	14.3933	1.16571	7.05879e-11
203	AK1	mRNA	42.05	43.67	44.99	66.01	72.3	75.98	43.57	71.43	1.16637	1.29888e-16
84659	RNASE7	mRNA	8.35	9.75	10.16	12.39	14.36	18.22	9.42	14.99	1.16654	1.27492e-07
3611	ILK	mRNA	77.8	76.98	73.87	112.97	118.26	133.64	76.2167	121.623	1.16742	3.37868e-17
10066	SCAMP2	mRNA	39.36	35.1	30.89	53.54	52.25	62.79	35.1167	56.1933	1.16745	1.7724e-13
6050	RNH1	mRNA	108.16	95.56	87.98	157.74	150.16	159.92	97.2333	155.94	1.17043	3.53525e-19
101929796	NOTCH2NLR	pseudo	0.75	0.65	1.11	0.97	1.29	1.68	0.836667	1.31333	1.17086	0.0029481
5901	RAN	mRNA	169.21	194.6	185.28	267.42	296.19	315.98	183.03	293.197	1.1713	2.96383e-17
100134934	TEN1	mRNA	9.15	9.25	10.06	14.42	14.86	16.55	9.48667	15.2767	1.17134	2.10286e-08
4706	NDUFAB1	mRNA	143.6	173.21	155.49	227.47	251.87	275.86	157.433	251.733	1.17156	3.4315e-14
22919	MAPRE1	mRNA	130.91	156.63	148.88	200.5	240.26	257.38	145.473	232.713	1.1719	7.17995e-14
10519	CIB1	mRNA	90.31	95.75	98.58	133.56	152.9	169.54	94.88	152	1.172	4.49238e-14
387882	C12orf75	mRNA	121.25	134.75	142.9	193.17	209.62	235.93	132.967	212.907	1.17206	2.44323e-15
6176	RPLP1	mRNA	2675.09	2924.93	2732.91	3694.84	4511.8	5098.5	2777.64	4435.05	1.1729	8.25075e-13
7171	TPM4	mRNA	382.75	382.41	346.58	576.02	660.5	539.78	370.58	592.1	1.17306	4.66756e-20
3958	LGALS3	mRNA	85.33	96.08	93.97	122.87	144.27	173.53	91.7933	146.89	1.17449	1.89816e-11
25907	TMEM158	mRNA	3.89	2.81	2.14	5.82	4.6	3.95	2.94667	4.79	1.17493	4.59047e-05
6396	SEC13	mRNA	79.89	83.23	78.96	128.74	131.2	135.15	80.6933	131.697	1.17514	5.95602e-22
10574	CCT7	mRNA	301.43	324.18	331.41	478.68	490.25	582.54	319.007	517.157	1.17515	3.97421e-17
9373	PLAA	mRNA	13.12	15.74	16.39	21.28	24.34	26.22	15.0833	23.9467	1.17581	5.40722e-13
200916	RPL22L1	mRNA	76.89	77.4	74.15	118	126.47	123.78	76.1467	122.75	1.17703	3.19795e-22
79153	GDPD3	mRNA	4.44	4.75	4.43	6.77	7.73	7.45	4.54	7.31667	1.17733	6.94945e-06
147184	TMEM99	lncRNA	10	10.37	11.62	15.33	16.28	19.74	10.6633	17.1167	1.17761	1.11813e-10
414919	C8orf82	mRNA	9.98	8.43	6.76	14.93	11.57	14.25	8.39	13.5833	1.17843	4.31613e-09
92400	RBM18	mRNA	21.27	24.27	26.53	35.33	38.06	42.65	24.0233	38.68	1.17941	3.29522e-14
552900	BOLA2	mRNA	54.27	60.85	59.59	75.44	103.97	101.23	58.2367	93.5467	1.17953	3.2107e-11
654483	BOLA2B	mRNA	54.27	60.85	59.59	75.44	103.97	101.23	58.2367	93.5467	1.17953	3.2107e-11
51248	PDZD11	mRNA	72.79	89.12	82.33	110.44	137.9	148.92	81.4133	132.42	1.18003	6.97486e-12
7353	UFD1	mRNA	53.77	68.67	60.27	85.74	106.81	102.34	60.9033	98.2967	1.18008	9.31701e-13
967	CD63	mRNA	177.12	184.9	183.46	249.38	282.9	322.64	181.827	284.973	1.18073	2.29465e-14
435	ASL	mRNA	29.79	32.91	28.05	47.62	52.37	46.93	30.25	48.9733	1.18095	1.20285e-17
9158	FIBP	mRNA	67.62	75.51	73.5	105.23	117.87	128.71	72.21	117.27	1.18186	7.29356e-16
100131801	PET100	mRNA	46.71	50.52	51.46	67.04	72.44	99.17	49.5633	79.55	1.1821	4.79837e-07
4758	NEU1	mRNA	20.02	21.57	21.38	32.19	31.53	37.96	20.99	33.8933	1.18217	1.10786e-14
997	CDC34	mRNA	24.35	23.96	16.85	35.62	33.94	35.15	21.72	34.9033	1.18255	2.37582e-11
10534	SSSCA1	mRNA	37.08	38.32	37.37	57.66	60.87	62.96	37.59	60.4967	1.1828	2.71427e-15
84275	SLC25A33	mRNA	9.52	10.08	7.39	13.86	12.12	16.45	8.99667	14.1433	1.18295	7.00231e-08
90441	ZNF622	mRNA	26.76	27.1	30.92	41.36	44.72	50.8	28.26	45.6267	1.18367	9.32155e-14
55707	NECAP2	mRNA	24.29	26.66	27.23	42.09	43.15	42.41	26.06	42.55	1.18396	4.96759e-20
10713	USP39	mRNA	40.61	46.32	45.07	64.25	63.99	85.09	44	71.11	1.18398	1.53344e-12
10272	FSTL3	mRNA	17.66	14.89	14.43	26.53	22.83	26.94	15.66	25.4333	1.18486	1.3195e-14
378	ARF4	mRNA	178.62	210.9	211.84	269.33	311.82	387.8	200.453	322.983	1.18536	1.71507e-11
5479	PPIB	mRNA	435.21	450.6	436.87	672.78	720.01	748.45	440.893	713.747	1.18557	1.2654e-21
84232	MAF1	mRNA	32.1	35.19	32.21	54.14	49.62	59.7	33.1667	54.4867	1.18682	1.00021e-16
8533	COPS3	mRNA	98.75	114.57	108.88	159.96	178.65	185.73	107.4	174.78	1.18731	1.05685e-17
708	C1QBP	mRNA	359.97	381.76	379.22	581.45	604.47	633.3	373.65	606.407	1.18836	9.35865e-23
148022	TICAM1	mRNA	12.86	10.47	9.35	19.44	17.39	16.55	10.8933	17.7933	1.18848	2.97785e-13
84272	YIPF4	mRNA	24.39	26.37	23.83	33.62	35.84	48.94	24.8633	39.4667	1.18998	2.53631e-10
8260	NAA10	mRNA	64.61	64.25	61.06	101.94	110.4	97.22	63.3067	103.187	1.19055	7.30601e-21
6132	RPL8	mRNA	1669.11	1651.26	1594.46	2347.63	2694.5	2914.6	1638.28	2652.24	1.19141	6.83808e-17
391	RHOG	mRNA	54.57	44.3	45.03	81.58	73.51	79.78	47.9667	78.29	1.19181	3.74696e-17
2787	GNG5	mRNA	161.44	178.03	154.47	237.54	269.14	294.87	164.647	267.183	1.19182	5.89508e-15
7076	TIMP1	mRNA	223.02	238.32	249.73	327.66	385.7	446.91	237.023	386.757	1.19243	2.63179e-13
51075	TMX2	mRNA	79.68	90.01	89.3	128.35	138.79	157.63	86.33	141.59	1.19259	7.10229e-16
28991	COMMD5	mRNA	19.05	21.06	17.43	30.95	29.82	32.14	19.18	30.97	1.19276	1.99549e-14
54512	EXOSC4	mRNA	49.68	52.77	48.82	76.85	79.09	89.98	50.4233	81.9733	1.19283	3.4268e-15
51382	ATP6V1D	mRNA	41.62	50.04	50.47	65.46	83.57	81.84	47.3767	76.9567	1.19371	5.3029e-13
9124	PDLIM1	mRNA	237.12	225.56	230.8	327.15	380.73	432.8	231.16	380.227	1.19546	4.94635e-15
8379	MAD1L1	mRNA	28.24	26.92	22.53	60.66	46.08	44.83	25.8967	50.5233	1.19597	1.31049e-14
5715	PSMD9	mRNA	21.34	24.65	24.11	37.68	37.67	39.29	23.3667	38.2133	1.19634	5.21647e-19
55486	PARL	mRNA	52.92	58.08	53.96	88.81	85.74	96.01	54.9867	90.1867	1.19807	3.63165e-19
54732	TMED9	mRNA	71.82	76.55	75.89	117.52	112.73	136.39	74.7533	122.213	1.19965	2.80125e-18
8896	BUD31	mRNA	96.27	116.2	116.57	175.07	185.99	174.65	109.68	178.57	1.19968	2.77932e-19
11343	MGLL	mRNA	12.26	11.42	10.1	20.67	17.16	17.2	11.26	18.3433	1.2005	9.74255e-18
26511	CHIC2	mRNA	5.47	5.61	6.33	10.32	11.68	13.86	5.80333	11.9533	1.20056	1.02209e-08
6895	TARBP2	mRNA	11.23	12.65	14.21	20.23	18.3	26.16	12.6967	21.5633	1.20079	2.5792e-09
2132	EXT2	mRNA	40.62	45.58	49.01	77.06	70.85	73.84	45.07	73.9167	1.20214	3.33246e-23
7982	ST7	mRNA	14.49	15.46	12.91	22.97	22.77	23.38	14.2867	23.04	1.20223	3.71943e-16
92737	DNER	mRNA	4.6	5.24	5.09	9.59	7.49	7.57	4.97667	8.21667	1.20258	4.84853e-13
27335	EIF3K	mRNA	328.77	356.36	342.49	469	586.9	620.83	342.54	558.91	1.20268	3.13395e-14
80176	SPSB1	mRNA	5.82	5.28	4.54	9.82	8.19	7.83	5.21333	8.61333	1.20374	4.25475e-12
64834	ELOVL1	mRNA	72.58	78.49	73.49	126.66	119.87	127.41	74.8533	124.647	1.20393	1.46709e-24
100133941	CD24	mRNA	8.81	12.21	10.86	14.32	19.37	19.52	10.6267	17.7367	1.20551	3.76285e-09
3265	HRAS	mRNA	51.61	42.5	32.78	66.19	69.9	73.28	42.2967	69.79	1.20612	1.5353e-10
8682	PEA15	mRNA	109.03	106.92	100.36	177.48	157.94	186.38	105.437	173.933	1.20695	1.89966e-21
28973	MRPS18B	mRNA	151.07	167.86	167.12	246.1	257.03	288.66	162.017	263.93	1.20759	1.80025e-18
4071	TM4SF1	mRNA	91.1	107.58	103.85	157.25	175.96	165.38	100.843	166.197	1.20882	8.11826e-20
23480	SEC61G	mRNA	342.3	367.46	384.59	516.54	579.77	696.51	364.783	597.607	1.20926	2.95011e-13
10209	EIF1	mRNA	235.3	209.69	175.49	338.98	309.17	374.47	206.827	340.873	1.20926	7.0262e-15
55937	APOM	mRNA	3.23	2.25	2.2	2.93	3.57	6.12	2.56	4.20667	1.20965	0.0149829
5564	PRKAB1	mRNA	14.89	17.93	15.16	22.64	24.14	32.18	15.9933	26.32	1.21177	2.84047e-10
7867	MAPKAPK3	mRNA	49.9	47.25	43.6	80.26	75.19	77.9	46.9167	77.7833	1.21181	9.21898e-24
10067	SCAMP3	mRNA	64.74	69.69	76.89	107.09	113.61	129.28	70.44	116.66	1.21199	3.89428e-16
8673	VAMP8	mRNA	100.86	113.62	119.89	159.31	184.11	204.53	111.457	182.65	1.21286	9.52933e-14
550	AUP1	mRNA	79.29	70.23	74.79	110.9	126.91	132.16	74.77	123.323	1.21333	4.48283e-17
5691	PSMB3	mRNA	276.28	299.07	266.2	386.76	483.54	514.4	280.517	461.567	1.21407	6.39063e-14
9275	BCL7B	mRNA	68.6	72.67	68.9	121.21	112.41	116.81	70.0567	116.81	1.21495	6.74467e-27
84269	CHCHD5	mRNA	38.38	35.88	41.71	64.53	76.44	61.38	38.6567	67.45	1.21726	7.94016e-15
27249	MMADHC	mRNA	82.03	95.32	91.74	123.71	141.85	177.88	89.6967	147.813	1.21753	6.26724e-12
54442	KCTD5	mRNA	30.13	31.05	27.29	48.69	41.19	56.7	29.49	48.86	1.21766	6.09435e-14
10899	JTB	mRNA	52.72	48.61	50.87	75.26	83.46	93	50.7333	83.9067	1.21813	5.36167e-16
10419	PRMT5	mRNA	70.07	77.38	72.67	120.85	116.49	131.23	73.3733	122.857	1.21896	3.97367e-21
29928	TIMM22	mRNA	14.35	14.68	14.63	21.89	24.15	26.28	14.5533	24.1067	1.21902	2.89674e-14
55004	LAMTOR1	mRNA	101.88	115.46	108.66	159.92	183.54	195.88	108.667	179.78	1.21914	2.28939e-16
79022	TMEM106C	mRNA	87.42	94.3	87.96	140.28	158.25	146.98	89.8933	148.503	1.21935	1.59305e-21
352909	DNAAF3	mRNA	7.55	6.2	6.48	9.34	11.71	12.46	6.74333	11.17	1.21973	1.78593e-09
1351	COX8A	mRNA	625.37	637.06	612.77	827.74	944.36	1312.75	625.067	1028.28	1.22007	2.27725e-10
125988	C19orf70	mRNA	54.28	57.47	52.33	77.35	90.78	104.12	54.6933	90.75	1.22032	1.29767e-12
6880	TAF9	mRNA	109.27	127.84	131.37	169.77	195.78	233.5	122.827	199.683	1.22184	5.27636e-13
145853	C15orf61	mRNA	8.2	7.51	8.43	11.74	13.5	14.83	8.04667	13.3567	1.22244	5.31673e-09
5052	PRDX1	mRNA	416.34	457.01	435.29	624.38	708.81	830.33	436.213	721.173	1.22275	5.87729e-15
6827	SUPT4H1	mRNA	68.08	78.83	76.77	115.1	122.35	134.12	74.56	123.857	1.22344	7.8849e-18
63940	GPSM3	mRNA	0.79	0.67	0.68	0.85	1.47	1.23	0.713333	1.18333	1.22425	0.0282622
5268	SERPINB5	mRNA	42.58	45.91	44.35	60.7	76.55	82.97	44.28	73.4067	1.22442	1.46044e-13
81926	ABHD17A	mRNA	45.36	39.17	33.6	62.17	64.16	82.63	39.3767	69.6533	1.22475	1.31709e-11
9978	RBX1	mRNA	38.89	38.97	38.9	47.41	67.7	77.87	38.92	64.3267	1.22494	6.4705e-09
11236	RNF139	mRNA	7.88	9.7	9.31	14.23	14.32	16.23	8.96333	14.9267	1.22556	3.14516e-14
6208	RPS14	mRNA	2670.84	2694.89	2436.13	3606.01	4292.73	5020.03	2600.62	4306.26	1.22631	1.08116e-13
1603	DAD1	mRNA	212.64	253.07	251.71	317.89	393.24	476.68	239.14	395.937	1.22652	4.70724e-11
64743	WDR13	mRNA	25.06	22.55	20.79	42.06	38.96	38.39	22.8	39.8033	1.2273	2.70903e-20
7280	TUBB2A	mRNA	8.04	8.71	10.66	12.58	14.31	18.75	9.13667	15.2133	1.22899	5.10157e-08
55168	MRPS18A	mRNA	40.72	42.85	38.74	61.02	65.06	77.45	40.77	67.8433	1.22899	4.45571e-14
5682	PSMA1	mRNA	156.51	188.39	169.37	258.36	296.38	297.09	171.423	283.943	1.22952	1.10517e-17
3421	IDH3G	mRNA	50.09	53.66	47.88	82.34	87.83	83.82	50.5433	84.6633	1.22958	1.20822e-21
9442	MED27	mRNA	53.22	61.16	57.88	91.43	99.21	107.3	57.42	99.3133	1.23044	6.69463e-18
3875	KRT18	mRNA	1110.04	1122.92	1087.33	2040.95	2026.42	1521.26	1106.76	1862.88	1.23124	3.89131e-22
539	ATP5PO	mRNA	315.08	356.06	327.38	490.02	607.59	569.1	332.84	555.57	1.23144	2.49616e-17
3276	PRMT1	mRNA	183.34	175.6	167.36	293.35	281.42	306.37	175.433	293.713	1.2329	1.25849e-24
29967	LRP12	mRNA	6.66	7.14	7.43	11.42	12.03	12.15	7.07667	11.8667	1.23305	2.18024e-17
25796	PGLS	mRNA	41.9	36.47	38.6	55.55	63.49	76.81	38.99	65.2833	1.23388	4.6494e-12
55146	ZDHHC4	mRNA	34.02	40.97	37.45	60.13	58.29	66.31	37.48	61.5767	1.23431	6.34645e-17
5695	PSMB7	mRNA	351.91	367.24	324.09	553.03	610.24	587.49	347.747	583.587	1.23605	1.79698e-22
2597	GAPDH	mRNA	12580.4	11594	11206.4	17997.6	19465	21796.8	11793.6	19753.2	1.23634	1.36203e-18
5245	PHB	mRNA	112.36	118.48	114.62	166.82	199.93	211.26	115.153	192.67	1.23861	1.00064e-16
10567	RABAC1	mRNA	62.98	69.35	70.35	94.81	112.75	131.83	67.56	113.13	1.24013	2.37988e-12
112770	GLMP	mRNA	24.98	23.83	20.74	38.41	38.67	42.72	23.1833	39.9333	1.24015	5.14526e-16
51647	CIAO2B	mRNA	146.86	161.41	162.17	218.95	264.33	305.28	156.813	262.853	1.24225	3.99443e-13
9533	POLR1C	mRNA	18.63	17.86	18.08	31.04	27.33	35.17	18.19	31.18	1.24281	1.17798e-13
1020	CDK5	mRNA	27.07	32.15	32.69	42.14	53.95	58.73	30.6367	51.6067	1.24286	4.15736e-11
4282	MIF	mRNA	919.67	828.49	794.19	1192.02	1473.56	1598.61	847.45	1421.4	1.24331	1.98973e-14
440400	RNASEK	mRNA	333.25	345.3	341.67	475.68	553.84	682.5	340.073	570.673	1.24445	2.71039e-13
84313	VPS25	mRNA	78.26	97.11	78.17	135.77	154.27	138.32	84.5133	142.787	1.24466	3.14147e-17
8372	HYAL3	mRNA	11.62	10.69	11.88	18.55	16.96	21.94	11.3967	19.15	1.24474	6.85442e-13
2280	FKBP1A	mRNA	228.3	258.5	279.62	386.27	415.7	482.03	255.473	428	1.24537	2.83455e-16
11243	PMF1	mRNA	54.57	55.27	53.51	85.84	99.49	90.71	54.45	92.0133	1.24677	1.19977e-19
54539	NDUFB11	mRNA	106.65	111.56	104.75	149.49	179.05	214.82	107.653	181.12	1.24713	6.85442e-13
149951	COMMD7	mRNA	31.89	35.53	35.17	54.58	57.94	67.19	34.1967	59.9033	1.24754	4.08062e-16
23624	CBLC	mRNA	25.64	22.39	21.09	31.94	34.62	49.47	23.04	38.6767	1.24854	1.78935e-09
23246	BOP1	mRNA	18.05	14.41	11.8	25.88	24.57	24.8	14.7533	25.0833	1.24901	1.09917e-12
64928	MRPL14	mRNA	35.26	35.15	30.95	56.89	61.31	54.4	33.7867	57.5333	1.2492	1.10118e-17
6628	SNRPB	mRNA	264.09	273.43	241.17	397.63	428.21	491.36	259.563	439.067	1.24981	1.22951e-17
23529	CLCF1	mRNA	4.9	3.47	3.24	8.77	6.4	4.82	3.87	6.66333	1.2504	3.7164e-06
26073	POLDIP2	mRNA	65.62	63.83	61.52	101.03	105.44	117.96	63.6567	108.143	1.25268	2.54508e-20
57175	CORO1B	mRNA	45.71	39.78	33.82	66.54	60.7	75.63	39.77	67.6233	1.25311	4.22304e-14
85395	FAM207A	mRNA	36.6	31.52	30.93	58.57	51.06	59.9	33.0167	56.51	1.25341	1.00303e-15
57085	AGTRAP	mRNA	25.85	29.83	27.1	46.48	49.09	46.05	27.5933	47.2067	1.25373	2.13355e-18
3921	RPSA	mRNA	1529.19	1619.61	1607.3	2407.75	2657.38	2997.69	1585.37	2687.61	1.25497	9.88099e-19
27166	PRELID1	mRNA	415.73	406.23	403.2	677.01	726.1	682.16	408.387	695.09	1.25499	1.0141e-28
4314	MMP3	mRNA	1.35	1.8	2.53	3.25	2.95	3.43	1.89333	3.21	1.2551	8.48521e-05
10043	TOM1	mRNA	9.46	9.57	7.51	15.67	14.83	14.63	8.84667	15.0433	1.25586	1.10813e-14
8668	EIF3I	mRNA	213.86	224.64	220.71	347.9	385.37	393.43	219.737	375.567	1.2559	3.79149e-23
8834	TMEM11	mRNA	31.83	37.16	33.73	49.51	56.08	68.56	34.24	58.05	1.25673	2.06559e-12
375035	SFT2D2	mRNA	1.21	1.83	1.77	1.42	3.18	3.52	1.60333	2.70667	1.257	0.0254104
7673	ZNF222	mRNA	3.57	4.25	4.86	5.62	7.66	8.29	4.22667	7.19	1.2578	1.50155e-06
26525	IL36RN	mRNA	1.25	1.17	0.92	2.61	1.85	1.31	1.11333	1.92333	1.25801	0.000284147
1001	CDH3	mRNA	155.62	126.11	117.85	271.48	219.08	197.23	133.193	229.263	1.25963	3.18743e-17
388722	C1orf53	mRNA	2.83	3.05	3.24	4.86	5.54	5.17	3.04	5.19	1.2605	0.001615
9776	ATG13	mRNA	35.26	36.26	33.46	61.35	55.31	66.37	34.9933	61.01	1.26141	2.78106e-23
389	RHOC	mRNA	287.56	277.69	267.55	436.19	449.77	527.18	277.6	471.047	1.26156	3.7455e-19
211	ALAS1	mRNA	63.13	66.07	62.93	109.12	106.3	114.64	64.0433	110.02	1.2618	5.03811e-26
90410	IFT20	mRNA	25.97	26.6	25.34	39.65	48.47	50.37	25.97	46.1633	1.26286	1.27561e-13
90326	THAP3	mRNA	6.3	6.69	6.76	11.64	11.12	12.2	6.58333	11.6533	1.26348	2.67305e-10
7417	VDAC2	mRNA	181.81	195.75	182.45	274.81	302.16	371.65	186.67	316.207	1.2636	2.34957e-15
10636	RGS14	mRNA	5.42	4.39	4.6	9.29	7.41	8.02	4.80333	8.24	1.26417	1.63497e-11
7378	UPP1	mRNA	70.83	68.68	67.54	162.92	154.53	191.11	69.0167	169.52	1.26421	2.03584e-21
10204	NUTF2	mRNA	95.9	104.48	96.35	150.65	176.37	180.22	98.91	169.08	1.26479	3.83555e-19
60314	C12orf10	mRNA	43.45	47.52	45.64	72.38	79.79	81.55	45.5367	77.9067	1.26486	4.29697e-19
126328	NDUFA11	mRNA	97.95	108.36	108.08	128.83	189.19	216.1	104.797	178.04	1.26517	8.24749e-10
2950	GSTP1	mRNA	1003.64	971.4	1052.7	1550.91	1680.2	1938.35	1009.25	1723.15	1.26559	1.47527e-18
353	APRT	mRNA	103.05	113.08	101.85	154.71	188.83	201.18	105.993	181.573	1.26619	5.77573e-15
11313	LYPLA2	mRNA	67.16	62.14	57.4	94.08	99.88	127.51	62.2333	107.157	1.26669	1.18666e-13
57418	WDR18	mRNA	43.91	45.01	39.36	69.45	73.71	76.88	42.76	73.3467	1.26743	1.35805e-19
115098	CCDC124	mRNA	60.13	54.97	47.7	101.29	94.61	85.77	54.2667	93.89	1.26751	8.90863e-20
10381	TUBB3	mRNA	70.87	69.8	68.33	111.1	116.43	130.49	69.6667	119.34	1.26777	2.50553e-20
10436	EMG1	mRNA	87.59	100.55	76.38	147.67	155.67	151.1	88.1733	151.48	1.2707	2.07414e-18
391356	PTRHD1	mRNA	55.72	62	54.68	80.57	101.6	112.53	57.4667	98.2333	1.27227	1.94022e-11
5709	PSMD3	mRNA	70.61	68.25	64.37	121.37	108.7	120.52	67.7433	116.863	1.27236	3.24926e-26
83985	SPNS1	mRNA	13.45	11.69	11.99	19.72	20.13	25.1	12.3767	21.65	1.27261	7.09856e-13
826	CAPNS1	mRNA	416.27	398.41	393.3	659.62	673.63	749.67	402.66	694.307	1.2739	1.69476e-23
92609	TIMM50	mRNA	45.54	45.51	48.63	77.09	82.22	91.94	46.56	83.75	1.27479	1.03043e-19
2297	FOXD1	mRNA	16.48	14.23	12.19	28.46	24.71	21.43	14.3	24.8667	1.2761	5.07304e-15
6175	RPLP0	mRNA	2528.49	2532.79	2399.12	3721.35	4285.93	4821.38	2486.8	4276.22	1.27632	1.2908e-17
6187	RPS2	mRNA	5551.89	5173.51	5266.97	7564.44	8889.33	10979.4	5330.79	9144.4	1.27635	7.05432e-14
9519	TBPL1	mRNA	34.04	37.41	35.76	56.35	58.12	67.76	35.7367	60.7433	1.27829	1.3777e-16
8409	UXT	mRNA	105.99	102.26	98.36	134.62	175.83	208.33	102.203	172.927	1.27972	2.28503e-11
5202	PFDN2	mRNA	102.35	119.35	112.63	178.97	198.69	200.49	111.443	192.717	1.28106	7.87714e-19
3669	ISG20	mRNA	18.38	17.02	17.25	34.26	31.25	28.83	17.55	31.4467	1.28129	4.47646e-19
54836	BSPRY	mRNA	2.16	2.16	2	3.62	3.88	3.5	2.10667	3.66667	1.28264	1.60263e-07
51491	NOP16	mRNA	89.16	94.23	88.51	160.79	151.75	160.03	90.6333	157.523	1.28369	4.62086e-28
84516	DCTN5	mRNA	17.06	18.7	17.52	30.79	28.57	33.54	17.76	30.9667	1.28428	1.43228e-22
10652	YKT6	mRNA	63.18	57.16	52.65	101.96	89.56	109.12	57.6633	100.213	1.28502	1.13645e-19
56851	EMC7	mRNA	51.16	58.31	54.5	85.51	92.75	105.82	54.6567	94.6933	1.28559	2.46826e-16
10981	RAB32	mRNA	24.08	25.67	20.97	37.5	39.71	45.52	23.5733	40.91	1.28615	6.50904e-14
112950	MED8	mRNA	32.92	37.5	38.85	62.57	60.37	66.84	36.4233	63.26	1.28639	6.85137e-21
374395	TMEM179B	mRNA	30.25	28.47	30.52	45.01	50.02	60.21	29.7467	51.7467	1.28721	2.61594e-13
90637	ZFAND2A	mRNA	25.41	28.79	27.34	41.49	47.21	54.81	27.18	47.8367	1.28735	7.69269e-13
706	TSPO	mRNA	79.85	76.47	77.44	107.92	125.52	170.16	77.92	134.533	1.28737	5.08774e-11
64114	TMBIM1	mRNA	163.37	119.4	115.79	234.27	197.55	257.96	132.853	229.927	1.28745	1.9735e-13
84301	DDI2	mRNA	1.84	1.79	2.08	3.92	2.6	3.43	1.90333	3.31667	1.28759	5.58829e-07
7226	TRPM2	mRNA	11.56	12.51	9.45	20.43	19.25	18.88	11.1733	19.52	1.28764	2.34954e-18
115024	NT5C3B	mRNA	17.01	18.87	18.82	27.33	34.13	34.15	18.2333	31.87	1.28772	7.28024e-14
1649	DDIT3	mRNA	17.72	24.85	23.65	42.47	35.13	40.78	22.0733	39.46	1.28904	2.44868e-12
57414	RHBDD2	mRNA	54.62	55.84	46.7	84.33	86.09	104.23	52.3867	91.55	1.28994	2.70552e-16
54807	ZNF586	mRNA	6.65	6.12	5.31	11.71	9.41	10.38	6.02667	10.5	1.2911	1.73445e-12
548593	SLX1A	mRNA	21.08	18.94	16.4	31.87	31.91	34.85	18.8067	32.8767	1.29137	3.85038e-14
79008	SLX1B	mRNA	21.08	18.94	16.4	31.87	31.91	34.85	18.8067	32.8767	1.29137	3.85038e-14
54952	TRNAU1AP	mRNA	8.42	8.2	7.08	13.35	13.59	14.9	7.9	13.9467	1.29165	4.99039e-13
8892	EIF2B2	mRNA	49.14	55.46	57.98	90.54	88.67	104.05	54.1933	94.42	1.29172	5.85111e-19
[truncated: 445 more rows]
