# Supplementary material for: SERPINB2, an Early Responsive Gene to Epigallocatechin Gallate, Inhibits Migration and Promotes Apoptosis in Esophageal Cancer Cells
Source: Cells. 2022 Nov 30;11(23):3852. doi: 10.3390/cells11233852 (PMC9738437; doi:10.3390/cells11233852)
Supplement: Supplementary file 1 [file cells-11-03852-s001.zip › cells-2025271-supplementary-Tables S1-S4.xlsx]

## Sheet: Table S1
No.	Name	Sequence（5'→3'）	Modification
1	SERPINB2_ASO_1	GCTTGCTTTTGCCAGATGCT	The first and last 5 bases are methylated RNA bases. The middle 10 bases are DNA bases. The whole sequence is subjected to thiophosphate modification
2	SERPINB2_ASO_2	GTCCACTTGTTGAGTTTGTC
3	NC_ASO	AAGCGCGCACCAGCGCCTCC

## Sheet: Table S2
Primer	Sequence(5'→3')
KRT34-F1	CCTGAGGGAGGAGCTGATCT
KRT34-R1	GTCTCGTTCAGGACCTGGTT
CCL3-F1	CACCTGCTCAGAATCATGCAG
CCL3-R1	GCAAGTGATGCAGAGAACTGG
SERPINB2-F1	TGTGGGTTCATGCAGCAGAT
SERPINB2-R1	CAGAGCTGAGAGAGCGGAAG
KRTAP2-3-F1	TCCTCTCAACGCACGAAACA
KRTAP2-3-R1	GCTGCAAAGGTGGAGTCTCT
IL24-F1	AACTGTGGGAAGCCTTCTGG
IL24-R1	GCAGGGTGTGGACAAGGTAA
LUC7L3-F1	GGAAGCACCATGATTTCGGC
LUC7L3-R1	CCGCAGGACAAAAACCACAG
NPIPB4-F1	TGGCCCAACAGGCAAAAATG
NPIPB4-R1	TCATCCCCTGGGCTTCTTCT
ARGLU1-F1	CGAAGAACTCGAGCGACAGA
ARGLU1-R1	CGCTCTAGCTCCTCACGTTT
IFIT1-F1	GAGGAGCCTGGCTAAGCAAA
IFIT1-R1	GCTCCAGACTATCCTTGACCTG
IFIT3-F1	CGGAACAGCAGAGACACAGA
IFIT3-R1	GGCATTTCAGCTGTGGAAGG

## Sheet: Table S3
No.	Sample	Concentration (ng/ μL)	Volume (μL)	Amount (μg)	RIN	28S/ 18S	QC result
1	KYSE150_EGCG-_1	258	15	3.87	9.9	2.2	Qualified
2	KYSE150_EGCG+_1	222	17	3.77	9.5	1.6	Qualified
3	KYSE150_EGCG-_2	224	17	3.81	9.5	1.7	Qualified
4	KYSE150_EGCG+_2	154	17	2.62	9.2	1.4	Qualified
5	KYSE150_EGCG-_3	292	17	4.96	9.4	1.8	Qualified
6	KYSE150_EGCG+_3	180	17	3.06	9.1	1.3	Qualified

## Sheet: Table S4
Primer	Sequence(5'→3')
ChIP(promoter) F1	CTCTCAAGTAGCTGGAACTGG
ChIP(promoter) R1	TAGATCTTATGGCCGGGTGT
ChIP(promoter) F2	ATTTGATACTATCCTTGAGCAC
ChIP(promoter) R2	AATACTTGTTTGTAAAGGCAT
ChIP(enhancer E1)-F	GGCTTGCAGGATTTGTGCTT
ChIP(enhancer E1)-R	ACCCCTTGGGCCTTATCTCT
ChIP(enhancer E2)-F	TCTCATCTTCCTGCCCATACAC
ChIP(enhancer E2)-R	GGACCAGATAATTTGCGTTGCT
ChIP(enhancer E3)-F	CACCATTGTAAGCCCGGAGT
ChIP(enhancer E3)-R	GCAGCCTCAGAACACTGTGA
